# Supplementary material for: Conserved CO-FT regulons contribute to the photoperiod flowering control in soybean
Source: BMC Plant Biol. 2014 Jan 7;14:9. doi: 10.1186/1471-2229-14-9 (PMC3890618; doi:10.1186/1471-2229-14-9)
Supplement: Additional file 1 — The information of the BBX or PEBP family. Sheet Gm, At, Vv, Os, Zm, Pp, and Sm showed the information of G. max, A. thaliana, V. vinifera, O. sativa, Z. mays, P. patens and S. moellendorffii, respectively; Sheet Gymnosperm included P. sitchensis, P. radiate, P. pinaster, and P. sylvestris; Sheet Algae included O. lucimarinus, M. pusilla RCC299, M. pusilla CCMP1545, C. subellipsoidea, V. carteri, and C.reinhardtii. [file 1471-2229-14-9-S1.xlsx]

## Sheet: Gm
The information of the BBX family				The information of the PEBP family
Gene name	Locus name	Sequence		Gene name	Locus name
GmCOL1	Glyma08g28370	MLDGEATMGTWARMCDTCRSAPSSVFCRAHTAFLCATCDARLHASLTWHERVWVCEACERAPAAFLCKADAASLCASCDADIHAANPLASRHHRVPILPIAAAPGNNDNDNVDDADLDDDDETASWLLLNPVKSASVPNNNNTNNGFSYNGEVDEYLDLVDDCDNHHFASVATTTDHYSHQHQHFGVVSHKSYAGDSVVPVQHHQHFQLGLEFDNSKAAFSYNASVNQSVSVSSMDIGVVPESPMRDVSIGHTRTPKGTIDLFSGPPIQVPSHFSPMDREARVLRYREKKKTRKFEKTIRYASRKAYAETRPRIKGRFAKRTDVEAEVDQMFSTTLITEVGYGIVPSF		GmFTL1	Glyma16g04840	RNPLVVGRVIGEVIDPFESSIPFRVTYGNKEVGNGCELKPSQVPNQPRVSIGGDDLRKFYTMVMVDPDAPSPSNPNFREYLHWLVTDIPETTGPNFGNEIVSYESPRPTMGIHRFVFVLFRQQFRQRVYAPGWRQNFNTREFAELYNLGLPVAAVFFNCQRETGSGGRTF
GmCOL2	Glyma18g51320	MLEGQATTPTWPRMCDTCRSVPSTVFCRSHTAFLCATCDTRLHVSLTWHERVWVCEACERAPAAFLCKADAASLCASCDADIHAANPLASRHHRVPILPIAAANNNNNDDDDVADVDDEDETASWLLLNPIKSATVPNTNNNNNNNGFLYNGEVDEYLDLVDNCNSCGDNNHFASAAATTDHYAQHQHFAGVSQKSYAGDSVVPVQQHQHFQLGLEFDNSKPAFSYNGSVSQSVSVSSMDIGVVPESPMRDVSIAHTRPPKGTIDLFSGPPIQVPSHFSPMDREARVLRYREKKKMRKFEKTIRYASRKAYAETRPRIKGRFAKRTDVEAEVDQMFSTTLITEVGYGIVPSF		GmFTL2	Glyma19g28390	MPGGSRNPLVVGRVIGEVIDPFEISIPFRVTYGNREVGNGCELKPSQVANQPRVSVGGDDLRNFYTMVLVDPDAPSPSNPNFREYLHWLVTDIPETTGPNFGNEVVSYESPRPTMGIHRLVFVLFRQQFRQRVYAPGWRQNFNTREFAELYNLGLPVAAVFFNCQRESGSGGRTF
GmCOL13	Glyma19g05170	MLKEGTNNVGGSNTGTTWSRVCDTCLSAPCVLYCHADSAYLCSSCDARVHAANRVASRHKRVWVCEACERAPAAFLCKADAASLCSSCDADIHSANPLASRHNRVPILPISGSLFREPEHNHKRVEHAFVNEVEEEEEGVFDEYEDEVEAASWLLPHPMKNNDEIEENDCGDEGFLFVDEYLDNLVDCCNSCGHNDNQFSNVYQHQQNYNTVPQNYVVVPVQVPQHFQPGLDFDSSKAGFSYDGSLSQSVSVSSMDVGVVPESTVSGISMSHSKSPIGTNDLFPPLLMPSHLTPMDREARVLRYREKKKTRKFEKKIRYASRKAYAETRPRIKGRFAKRTDVEAEVDQMFSTKLFNEVGGSIFPTF		GmFTL3	Glyma16g26660	RDPLVVGGVIGDVLDPFEYSIPMRVTYNNRDVSNGCEFKPSQVVNQPRVNIGGDDLRNFYTLIAVDPDAPSPSDPNLREYLHWLVTDIPATTGASFGHEVVTYESPRPMMGIHRLVFVLFRQLGRETVYAPGWRQNFNTKEFAELYNLGLPVAAVYFNIQRESGSGGRRLY
GmCOL5	Glyma13g07030	MLKEGTNNVGGSTGTWSHVCDTCRSAPCVLYCHADSAYLCSSCDARVHAANRVASRHERVWVCEACERAPAAFLCKADAASLCSSCDADIHSANPLASRHHRVPILPISGSLFGEPEHERVYAFVNEVEAEEEEEEVFDEYDEVEAASWLLPHPMKNDKIDENGGDKGFLFGDEYFDNLVDCNSCGHNNNQFSNVYDQHQQNYSNTVPQNYAVVPVQVPQHFQPGLDFDSSKAGFSYDGSLSQSVSVSSMDVGVVLESTISDISMSHSKSPIGTTDLFPPLPMPSHLTPMDREARVLRYREKKKTRKFEKKIRYASRKAYAETRPRIKGRFAKRTDVEAEVDQMFSTTLFTEVGGSIFPTF		GmFTL4	Glyma16g04830	MARENPLVIGGVIGDVLNPFTSSVSLTVSINNRAISNGLELRPSQVVNRPRVTVGGEDLRTFYTLVMVDADAPSPSNPVLREYLHWMVTDIPATTNASFGREVVFYESPNPSVGIHRIVFVLFQQLGRDTVITPEWRHNFNSRNFAEINNLAPVAAAYANCQRERGCGGRRY
GmCOL3	Glyma06g06300	MASKLCDSCKSATATLYCRPDAAFLCGACDSKVHAANKLASRHPRVVLCEVCEQAPAHVTCKADAAALCLACDRDIHSANPLASRHERIPVTPFFESVHSVKASSPINFHHRFFSDADADADVSTEEAEAASWLLPNPKTDLNSSQYLFSETEPVPYIDLDYAAMDPKTEQKSSATADGVVPVQSNFEPFTYGYKYNTTLSQSQSHMSQSVSSPSSMEVGVVPDGNTMSEISNCSYSKVAPVTVTAQFSAADREARVLRYREKRKNRKFEKTIRYASRKAYAETRPRIKGRFAKRTDADPLAGYGVVPSC		GmFTL5	Glyma16g26690	MPRGSRDPLVVGRVIGDVLDPFECSIPMRVTYNNKDVSNGCEFKPSQVVNQPRINIGGDDFRNFYTLIAVDPDAPSPSDPNFREYLHWLVTDIPATTGPTFGHEVVTYENPRPMMGIHRIVFVLFRQQGRETVYAPGWRQNFITREFAELYNLGLPVAAVYFNIQRESGCGGRRLC
GmCOL14	Glyma04g06240	MASKLCDSCKSATATLYCRPDAAFLCGACDSKVHAANKLASRHPRVALCEVCEQAPAHVTCKADAAALCLACDRDIHSANPLASRHERIPVSPFFESVHSVKASSPINFLDDHRFFSDADADVSTEEAEAASWLLPNPKTDLNSSQYLFSETEPVPYIDLDYAAVDPKAEQKSSATADGVVPVQSNFEPFAYGYKYNTTLSQSQMSQSVSSSSMEVGVVPDGNTMSETSNCSYSKVPPVTVTVTAQFSAADREARVLRYREKRKNRKFEKTIRYASRKAYAEARPRIKGRFAKRTDPDPLAGYGVVPSC		GmFTL6	Glyma19g28400	MARENPLVIGGVIGDVLNPFTISVSFTISINNRAISNGLELRPSQVVNRPRVTVGGEDLRTFYTLVMVDADAPSPSNPVLREYLHWMVTDIPATTNASFGREVVFYESPNPSAGIHRLVFILFQQLGRDTVITPEWRHNFNSRNFAEINNLAPVAAAYANCQRERGCGGRRY
GmCOL6	Glyma20g24940	MSSATKNAANAVGGKTARACDGCITKRARWYCAADDAFLCQACDSSVHLANPLARRHERVRLKTASYKSTDERRQPPTWHTKKPRTPRHGKHSRNNNPFHLVPEEGSEEANSHDENEEQLVYRVPIVDPFVAELCGTNSSPSSVTSTDQGVVAAAAAASAEVEYKGIQSNDFCSNSNEIENLHGMLPSDAELAEFAADVESFLGRGLENKCVGMEELGLVDTKEEECSVGSGKVKVEEEESPLMEMDMGRDDQSFELSFDYETCEEVKEMKVSDLELGNELGEMKENDDDEVKRKKVSLQLDYEAIIIAWASQKSPWTTADKQNLDPDECWHQCMGSCGTAFHHPYGELGGFGIHSVIVDGGREARVSRYREKRRTRLFSKKIRYEVRKLNAEKRPRMK…		GmFTL7	Glyma02g07650	MMGIHRLVFVLFRQLGRETVYAPGWRQNFNTREFAELYNLGLPVAAVYFNIQRESGSGGRRLYH
GmCOL21	Glyma07g10160	MTNEMKEASALGARTARACESCLKVRARWYCAADDAFLCHGCDNMVHSANQLASRHERVKLQTASSKVNYSVTPKVAWHSGFTRKARTPRHNNNRHSSLKQQQQKKPLHEERGEEEVFFNNTISLLPLVPELGSEEPLLNDETEEQLLCRVPVFDAELCSIYNEVKDEVVAAGEEALDLENFSSEFLPSDTDLAEFTADVKSFLGNGADEDSPDDDEHVKESELLILDCKEEEGDEEMDECIDGVLIGAKDAMVKDIFLRLNYEEVITAWASQGSPWTNGTPPKFFNSDDCWLDFLPVSYLAKGGRLCYVISSQRERLCYVFSNQYGGREARVSRYREKRRTRLFAKKIRYEVRKLNAEKRPRMKGRFVKRTPFVGATALPA		GmTSF1	Glyma18g53690	DPLVIGRVVGDVLEPFTSCVSLRILYDSCSEVINCCELKPFQIINQPRVEVGGDDFRTFYTLVMVDPDAPSPGNPNQREYLHWLVTNIPGTTGANFGEEVVSYESPRPMMGIHRIIFILFRQSGRQTIYAPGWRQNFNTRDFSEVYNLGLPVAATYFNCKRQNNSARDGRRT
GmCOL19	Glyma08g04570	MRDMKDAGALGGKTARACDSCVSRRARWFCAADDAFLCHACDTLVHSANQLASRHERVRLQTASSKATTTTTHAWHSGFTRKARTPRHNNSKHFALQQRLKHEVLFNNTSVLPLVPELGGEEQEPVVVDNDETEEQMLCRVPVFDPFDVRTDDLDSFSDMDFSEFAADVEGRLDKEDDEISAYVGGGEGVQGVLAKVKGEEEIDGDVACYLESVFDMISDDAFHWNNIESVVSDAREEKGCVVPCDGGVSEQGGIKRDIFLRLNYDEVITAWSSQGSSPWTTSNPPKFNSDYDFSLGLSGVDGEGRSLRGHLDGGREARVSRYREKRRTRLFAKKIRYEVRKLNAEKRPRMKGRFVKRTCFVGANAFPAYH		GmTSF2	Glyma18g53680	MPRSTDPLVIGGVIGDVLEPFTSSVSMGIVYNNCPQVINCCELKPSKILNRPRIEIGGDDLRTFYTLVMVDPDAPSPGNPTQREYLHWLITNIPATTGANFGEEIVSYESPRPIVGIHRIVFVLFRQLRRLTLQPPGWRQNFNTRDFAEIYNLGLPVAAMYFNCKRENDQSRKRVLFNMVKKI
GmCOL22	Glyma10g42090	MSSATKNAANAVGAKTARACDSCITKRARWYCAADDAFLCQACDSSVHSANPLARRHERVRLKTASYKSTDEQQQQQQQQPPTWHTKKPRTPRHGKHSRNNNPFHLVPEEGSEEANSHDENEEQLLYRVPIFDPFVAELCGTNSSPSPVTSTDQGVVAAAEVEYKGFQSNGFCSNSSEMENLHGMLPSDAELAEFAADVESLLGRGLENECVGMEELGLVDAKEEECSVGSGKVKMEDQEESPLVEMEMDMVVGRDDQSFELSFDYETCEEVKVCDLGLGNELGAKKENDDEVKKNKISLQLDYEAVIIAWASQKSPWTTADKPNLDPDECWKQCMGSCETAYHHPCGEMGGFGIHPVIIDGGREARVSRYREKRRTRLFSKKIRYEVRKLNAEKRPRM…		GmTSF3	Glyma08g47820	MAITTNPLVVGRVIGDVLEPFASSIPLRVVYNNNKEVINSGELKPSQIINPPRVEVGGDDLRTLYTLVMVDPDAPSPSDPNMREYLHWLVTNIPATTSASFGQEVVSYESPRPTSGIHRFIFVLFRQPRRMSIPAPGWRQNFITRDFAEYYNLGLPVAAVYFNCQRQGGSGGRRLML
GmCOL23	Glyma13g33420	MTNEMKEASALGARTARACESCLKVRARWYCAADDAFLCHGCDNMVHSANQLASRHERVKLQTASSKVNYSVTPKVAWHSGFTRKARTPRSNNKHSSLQQQQQKPLHEEQGEEEELGSEEPLLNDETEEQLLCRVPVFDAELSFDLENFSSEFLPTDMDLAEFSADVESLLGNGVDEDSPVKKGSELVLLDCKEEGDDEMDACVNGIGANKDAMVKVKDEEELDADDDTACHLDSILDMNSEAFNWNIAESESPAQAQEDEKSLLLGQVKVLHGLQEPHLNLVTSLQPSLLMQQYLLEEGCVASSVTDVKFVDIPEIIRRAEMCYAFDGGREARVSRYREKRRTRLFAKKIRYEVRKLNAEKRPRMKGRFVKSVPLLEPLLCQLNYQSSPLT		GmTSF4	Glyma08g47810	MDPLVLGRIIGDILDPFTSSVSLRVVYNNQSSVINSCEFKPSQIVNKPRINIRGNDLGIFYTLIMVNPDAPSPSDPHMKEYLHWLVTNIPASTGATTGEEIVEYESPRPTSGIHRIAFVLFRQFDRQIVHAPRWRQNFNTRDFAEVYNLGSPVAAVYFNCQREGGWGGRRR
GmCOL7	Glyma14g36930	MGYLCDFCGDQRSLVYCRSDAACLCLSCDRNVHSANALSRRHSRTLVCERCNSQPAFVRCVDEKISLCQNCDWLGHGTSPSSSTHKRQSINCYSGCPSAAEFSSIWSFFLDIPSMGEACEQELGLMSINENSNKNAWASPEGQNVSGSAEVTDLPSKGKSWAGTSSVPESSSEPRILDQPPGPANECMPKLYCPGKKVSGIYEDDDLYDDFIMDEVDLQLENYEELFGMALSHSEELFENGGINSLFETKDMSASAGDSHCQGAVAAEGSSAELVNAIQPACSNAASADSMMSTKTEPIVCFTARQSLSNISFSGVTKDSVGDYQDCGASSMLLMGEPPWCPPCPESSLHSANRSNAVMRYKEKKKTRKFEKKVRYASRKARADVRKRVKGRFVKAGDV…		GmTFL1	Glyma19g37890	MAKMPLEPLIVGRVIGEVLDSFTTSTKMTVSYNKKQVYNGHELFPSTVNTKPKVEIEGGDMRSFFTLIMTDPDVPGPSDPYLREHLHWIVTDIPGTTDATFGKELVSYEVPKPNIGIHRFVFVLFKQKRRQCVTPPTSRDHFNTRKFAAENDLGLPVAAVYFNAQRETAARRR
GmCOL18	Glyma02g38870	MGYLCDFCGDQRSLVYCRSDSACLCLSCDRNVHSANALSRRHSRTLVCERCNSQPAFVRSVEEKISLCQNCDWLGHGTSPSSSMHKRQSINCYSGCPSAAEFSSIWSFFLDIPSLGEACEQELGLMSINENIPPEGQNVSGSTEVTDLPSKGKSWAGTPSIPESSSEPRILDQPPGPANECVPKLYCPGKKASGICEDDDLYDDFIMDEVDLELENYEELFGMALSHSEELFENGGINSLFEAKDMSASAGDSHCQGAVAAEGSSAGLVNPIQPACSNAASADSVMSTKTEPIVCFTARQSQSNISFSGVTKDSAGDYQDCGASSMLLMGEPPWCPPCPESSLHSANRSNAVMRYKEKKKTRKFEKKVRYASRKARADVRKRVKGRFVKAGDVYDYDPL…		GmTFL2	Glyma03g35250	MARMPLEPLIVGRVIGEVLDSFTTSTKMIVSYNKNQVYNGHELFPSTVNTKPKVEIEGGDMRSFFTLIMTDPDVPGPSDPYLREHLHWIVTDIPGTTDATFGKELVSYEIPKPNIGIHRFVFVLFKQKRRQCVTPPTSRDHFNTRKFAAENDLALPVAAVYFNAQRETAARRR
GmCOL8	Glyma17g07420	MGIERGGFKGFRSAWSVPPKPCDSCKLASAALFCRPDSAFLCIACDSNIHCSNKLASRHERVWMCEVCEQAPAAVTCKADAAALCVTCDSDIHSANPLAQRHERVPVEPFFDSAESIVKASAAATFGFIVPSDDGGASDAFAPDDSDAAAWLIPNPNFGSKLMDAPEIKSKEIFFSEMDPFLDFDYSNSFQNNNSAGNDSVVPVQKPSLAPPLINNHHHHQSETCFDVDFCRSKLSSFNYPSNSLSQSVSSSSLDVGVVPDGNTVSDMSYSFGRNSSDSSGIVVVSGNSVGQGATQLCGMDREARVLRYREKRKNRKFEKTIRYASRKAYAETRPRIKGRFAKRTEIDSDVERLYSPGPAVLMLDTPYGVVPSF		GmTFL3	Glyma16g32080	MSRLMEPLVVGRVIGEVVDIFSPSVKMNVTYSTKQVANGHELMPSTIMAKPRVEIGGDDMRTAYTLIMTDPDAPSPSDPCLREHLHWMVTDIPGTTDVSFGKEIVGYESPKPVIGIHRYVFILFKQRGRQTVRPPSSRDHFNTRRFSEENGLGLPVAAVYFNAQRETAARRR
GmCOL10	Glyma13g01290	MGIERGGLKGFRSGWSVPPKKPCDSCKLASAALFCHLDSAFLCIACDSKIHCANKLASRHERVWMCEVCEQAPASVTCKADAAALCVTCDSDIHSANPLAQRHERVPVEPFFDSAESIVKASATASFGFVVPSDDGAASDVFAPDDSDSAAWLIPNPNFGSKLMDAPEIKSKEIFFSEMDPFLDFDYSNSFQNHNSAVNDSVVPVQTKPSLAPPPINNHQHHHQSETCFDIDFCRSKLSSFNYPSQSLSQSVSSSSLDVGVVPDGNTVSDMSYSSGIVVSGGQGATQLCGMDREARVLRYREKRKNRKFEKTIRYASRKAYAETRPRIKGRFAKRTEIDSDVERLYSPGAAALMLDTPYGVVPTF		GmTFL4	Glyma09g26550	MSRLMEQPLVVGRVIGEVVDIFSPSVRMNVTYSTKQVANGHELMPSTIMAKPRVEIGGDDMRTAYTLIMTDPDAPSPSDPHLREHLHWTVTDIPGTTDVSFGKEIVGYESPKPVIGIHRYVFILFKQRGRQTVRPPSSRDHFNTRRFSEENGLGLPVAVVYFNAQRETAARRR
GmCOL9	Glyma19g39460	MSGAEARPCDYCGNSTALLYCRADSAKLCFSCDREVHSTNQLFSKHTRTLLCDACDDSPATILCSTDTSVLCQNCDWENHNPALSDSLHERRPLEGFTGCPSVSELLSIVGFSDISKKSLLFSPQGSVADGFFGASEIEGLSDMFVWDAPSFVTLDDLISSSPSSHSFQAMKVPPLPKNRKAACGQHKEEILSQLRELAKSEPLDLEPYVQSGNLSLGFERDPEADIFPSHEWHRESSEPMHQVVPPDPSMGTYTEEIPVKHSTSAVGENHTYGDNEGKPSISLKSETLSTTPKAAACELTSQERDSALLRYKQKKKTRRFDKHIRYESRKVRAESRVRVKGRFAKMGHEH		GmCEN1	Glyma13g22030	MAKMWTDPLFIGRVIGDVLDSFTPTIKMTVTYKKQVYNGHEFFPSTITTRPKVEIGGGDMRSFYTLIMTDPDVPGPSDPYLREHLHWMVTDIPGTTNASFGNVLVSYEMPKPNIGIHRYVFVLFKQKRRQCVTRPPSSRDHFSTRKFSAENDLGLPVASVYFNAQRETAARRR
GmCOL15	Glyma03g36810	KQKAIAMSGEARSCDYCGHSTALLYCRADSAKLCFSCDREVHSTNQLFSKHTRTLLCDACDHSPATILCSTDTSVLCQNCDWEKHNPALSDSLHERRPLEGFTGCPSVSELLSIVGFSDLSKKSLLSSPQGSGADGIFGGEIEGLSDLFVWDSPSFVTLDDLISSSPSSHSFQAMEVPPLPKNRKAACGQHKEEILSQLRELAKSEPLDLEPYVSSGNLSSGFEREPEADIFPSHEWHRESSEPMYQVVPPDPLMRTYTEEIPFKHSTSAVGETQTYGDNGGKPSISLKSETLSTTPKAAACELTSQERDSALLRYKQKKKTRRFDKHIRYESRKVRAESRVRVKGRFAKMEHEH		GmCEN2	Glyma10g08340	MARMSTDPLIIGRVIGDVLGSFTPTIKMTVTYNKKQVYNGYEFFPSTITTRPRVEIGGGDMRSFYTLIMTDPDVPGPSDPYLREHLHWMVTDIPGTTNASFGKVLVSYEMPNPNIGIHRYVFVLLKQKRRQCVTRPPSSRDHFNTRKFSAENDLGLPVAAVYFNAQRETAARRR
GmCOL27	Glyma10g02620	MMSGSPSPNSKQRTCDYCGDFTALLYCSADSAKLCFFCDRKVHSPNQLFSKHTRAQLCDSCGDSPASVLCSAENSVLCHNCDCEKHKHLASEVHQRKPLEGFSGCPSVTELLTILGLSEKSLLSNEGTSQIDYDLSDLHESLASIFSGVNNFFIWLILLLNQNRKSAFGRHKEEILSQLRELIKLEPDLIHGEVDAERQGQFGNLPTGFERDVEASMFPSYE		GmCEN3	Glyma12g30940	SSCYREGDRRCSGSFHSNCENHCLLQQYKQAYNVMSFPFLSDMRSFFTLVMTDPDVPGPSDPYLREHLHWLVTDIPGTTDATFGNEVVEYEIPRPNIGIHRFVFLVFKQKRRQGVLKTPTTRDLFNSRSFAEENELGPPVAAVFFNAQRETAARRR
GmCOL28	Glyma02g17180	MMNGSPNSKQRTCDYCGSFTALLYCRADSAKLCFFCDRKVHFPNQLFSKHKRAQLCDACGDSPASVLCSAENSVLCQNCDCGKQKHLVSEAHQRRPLEGFSGCPSVTELLTILGLSEKSLLSNEGTSQIDDDLSDLHVWSAPSINGLKRKGACGRHKEEILSQLRELIKLEPDLIHAERQGQFGNLPTDFERDVEANIFPSYECTNGSLKRIIQIDERTIVAYVCNQSSRAKCK		GmCEN4	Glyma13g39360	MNMISSDPLVIGRVIGDVVDHFTPTVKITVSYNNKQVYNGHEFFLSSVTTKPQVQIHGGDMRSFFTLVMTDPDVPGPSDPYLREHLHWMVTDIPGTTDATFGNEVVEYEILRPNIGIHRFVFLVFKQKRRGSDENSNNKX
GmCOL12	Glyma12g32220	MDPLCEFCGVVRAVVYCKSDSARLCLHCDGCVHSANSLSRRHSRSLLCDKCNSQPAMIRCMDHKLSLCQGCDWNPNDCSALGHRRVALNCYTGCPSLAEFSRIWSFVFDANSSLGGWESVGTLPKSESCTSQCLEQTDHNGGSFGLSQIIPSNPNYTPFCKDEAFFFPQDSNQPKECPNLGIHDGSELCEGFNVDNLQLNFESADEIFGCSQDATRYHLEDGGMDCLLMDKNISVTESNSLIESALEASSSIQQDCVAFQSSRAGGSASVMQVINSNTNSALMNPSCTRNISLGFPQGVHSKMPLQFPNIVGENNSTEYQDCRFSQVFLPGESPWESNLEGTCPQARDKAKMRYNEKKKTRMYVPLMLSIYYGKMKWKLFFKFV		GmMFT1	Glyma05g34030	MRYLSLSTFSLLCITFVVMAASVDPLVVGRVIGDVVDMFIPSVNMSVYFGSKHVTNGCDIKPSIAISPPKLTLTGNMDNLYTLVMTDPDAPSPSEPSMREWIHWILVDIPGGTNPFRGKEIVSYVGPRPPIGIHRYIFVLFQQKGPLGLVEQPPTRASFNTRYFARQLDLGLPVATVYFNSQKEPAVKRR
GmCOL20	Glyma13g38250	MDPLCEFCRVVRAVVYCKSDSARLCLHCDGCVHSANSLSRRHSRSLLCDKCNSQPAMIRCMNHKLSLCQGCDWNPNDCSALGHRRLALNCYTGCPSLAEFSRLWSFVFDANSSLGGWESVGTLPKSESCTSQCLEQTDHNGGYFGLVSDKLDEIESCVRYQPRMDQSQIIPSNPNYTPYCKDEAFFFPQDSNQPKECPNLGIHDGNELCEGFNVDNVQLNFEIADEIFYCSQVATRYHLEDGGMDCLLMDKNIAVTESSSLIESAMEASSSIQQDCVAFQSSRAGGSASVMQVINSNTNCALMNPSCTKNISLGFPQGLVHSNMPLQFPNIVGENNSTEYQDCGLSRVGESPWESNLEGTCPQARDKAKMRYNEKKKTRTFGKQIRYASRKARADTRKR…		GmMFT2	Glyma08g05650	MAASGDPLLVGRVIGDVVDMFIPSFNMFVYFGPSEPSMREWIHWIVVDILEEQTHFVFHDVACMSTGGSRKEIVPYLGPRPPIGIHRYIFLLFQQKVPLGLVEQPPTRASFNTRYFVRQLDLGLPVATVYFNSQKEPAAKRR
GmCOL16	Glyma16g05540	MLPCDYCHSKPAILFCRPDSAKLCLLCDQHVHAANALSLKHVRFQICDSCKTDTAVLRCSTDNLVLCHHCDVETHGAAASSHHQRHRLHGLSGCPSVTEIVSALCLDFRAQDPVVPTAASGGRDEVYEQVLEIARQRNDDLGAEQLKFDESPINDVVVVDEMLMQQTPFTNDNNGYGTEAGDLLWNYNPAYQPPQVWDFQLQKSRDCHEPRVVTFDGLEVPKLFQDEHNMKYSTIGDDIDILSRNNQSDQSSSSHAKKKEENNKKAKGGLSSESKLFESIPYNGTNNVVVMEHLVGGNENVGTLTARVSLEELAKNRGDAMLRYKEKKKTRRYDKHIRYESRKARADTRKRVRGRFVKASDVQA		GmPEBP21	Glyma08g28470	EEEDLIEDVLIDDCNNFVGLKVTYGSTQVTNRCRLTSDQTNDRPIVEIRGDANSFYTLVMVDPDSPSRDKPTEREHLLCQYSSRGSNLRYVLTQFFFGEEVVPYEGPFPHRWIHRIVFVLFRMKSGRIVKAPEKRTNFNTTEFAAKYELQDVAGVFFNSRRRG
GmCOL17	Glyma19g27240	MLPCDYCDSKPALLFCRADSAKLCLVCDQHVHAANALSLKHVRFQICDSCKSDTAVLRCSTHNLVLCHNCDVDAHGADASSLHHHHHHHRRLHGLSGCPSVPEIASALGLDFRAQEPVVPTAASRDEVYEQVLEIARQRNNGLGAEQLKFDDSPGNDTPFTSLLMLQNSESEFDARKSNDNNGYGTEAWDLHWNYNNPAYQPPQVWDFQLQKSTDCNEPRVDVHNMNYSTIGDDIDILSRNNQSDQSSSSHAKRKEESNKKARGGLSSESTLFESIPYSGTNNVVVMEHLVGGNENVSTLKARVSLQELAKNRGDAMLRYKEKKKTRRYDKHIRYESRKARADTRKRVRGRFVKASDVQA		GmPEBP22	Glyma01g30670	MASDGSEEFRLVSPAFSNEGKLPRNYTDEGQGAKKNISPPLEWYNLPEGTKTLALVVEDIDGSDSDGPIMPWTHWVVANIPATVKGLPEGFSGKAAEMGGDYATIKEGNNDLKKTGWNGPRLPTPGHRIQFRLYALDDELKLGNKVTKEKLLEETIEGHVLGEATLMAIF
GmCOL24	Glyma14g21260	MVNQLFDSCKSATATLYCRIDTTFLCGTCDSKVHAANKLVSRHPRVALCEVCKQASTHVTCKAGAAALCLTCDSEIHSTNPLASRHERIPITLFFEYVHSVKASSSINFHHCFFSDTDADVSTKEAEVASWLLNNLKTYLNSSQYLFSEKFRHRRWRHSSVEQLQAVHLRAPNIFLHSYFSRSRTFGVINYYILTGVRSNINDFSLNLQNQVKNIIKSKIALNNFFQ		GmPEBP23	Glyma03g06780	MASDGSEEFRLVSPAFKNGGKLPRHYTDDGQGTKKNISPPLEWYNLPEGTKTLALVVEDIDATDSGGPMVPWTHWVVANILATVKGLPEGFSGKSAEMGGDYAAIKEGNNDLKVPGWNGPRLPTPGHRIQFRLYALDDELKLGNKLTKEKLLEDTIEGHVLGEATLMAIF
GmCOL25	Glyma07g08920	TQQGYTASLNKESMPRKKSHGLISKLCDSCKSATATLYCRPDAAFLCGAYDSKVHATNKLVLHHPRVALCEEPTLPLSAALCLTCDCDIHYANPLASRHECIPVMSFFEFVHSVKASSPINFHHRFFSDINVDTNVSTKEAEAASWLLPNSKTDLNSSQYLFSVTEPIPNRSGLCGHGSKDGAEKFRHRRQRHSVTSNYKNNITKHDIPQSPLSPYCLKSLRRSMQX
GmCOL26	Glyma08g24550	VHAANKLELRHPRVAFCEVCEQASAHVTCKADAAALCLACDRDIHSANPLASCHERIPVTSFFESVHSVKASSPINFHHPFFSDVDADVSTEEAEAASWLLANPKTYLNSSQYLFSKTESVPYVDLDYTAMDSKTEQKSSATADGVIPV
GmCOL4	Glyma10g41540	MEKVCEFCTALRPLVYCKADAAYLCLSCDAKVHLANAVSGRHLRNLVCNSCGYHLAYVLCLEHKMLICRDCDQKLHNISLPHKKRAIRSFMGCPSAKDFAALWGVELNEIENSASQDQFDSVSCVSADLNVAQVSGKPGIQTEVPSMLSGAKLDGGGSTSQQGQILYSDQKRQTILQQIIDFKWLQQNEEIDYSAKINRLQEKDSSPSVYQTLKKLDDKFNEQAQNSQDLATNVLEKDCPIMELNPETLPSTFSQLDNLYSSSTIDLPLHGELFWTCKSPLQSNQLWSQNIQDLGICKELVCQDDFNIPDVDLTFQNYEELFGGDQDPIRILLDDQDVSCSSLEKDKSVDKSVIDNPSAMEESSAAASITISQSDLDNKDMNPLSQYCPRSMDPAHAIR…
GmCOL11	Glyma20g25700	MEKVCEFCTALRPLVYCKADAAYLCLSCDSKVHLANAVSGRHLRNFVCHSCGYHLAYVLCLEHKMLICRDCDQKLHNISLPHKKRAIRSFMGCPSAKDFAALWGFESNEIENSATQDQFGSVSCVSADLNVAQVSGKPGIQTGIPSMPSGAKFDGGGSTSQQGQILYSDQERQTILQQIIDLKMLQQNEDIDYLAKINRLQEKDLSPSVYHTLKKLDDKFNEQAQKSQDLATNVLEKDCPTVELNPETLPSTFSQFDNLYSSSIIDLPLHGELFWTCRSPLQSNQLWSQNIQDLGICKELVCQDDFNIPDVDLTFQNFEELFGGDQDSIRILLDDQDVSCSSLEKDKSVGKSDIDNPSAMEESSAAASITISQSDLDNKDMNPLSQYRPRSMDPALAIR…
GmLZF1	Glyma09g14880	MKIQCNVCEAAEAKVLCCADEAALCWECDEKVHAANKLASKHQRVPLSLSASHMPKCDICQEMVGYFFCLEDRALLCRNCDVSIHTANACVSDHQRFLLTGVRVGLEATERGASSSSVKSQSGEKMSDAKSSSISRNVSSLPQPSNANEVLPLQMQGVEEFPPSNFSGYTSGNVSQWPIEEFLGLNELSQYYNYMDGSSKADSGKLGDSDSSVLRSGEEDMDDDGFLGRVPDSSWTVPQIPSPPTASGLYWPKVPQYTSDSAMSVPDICFSHVRQPHHAQHNSNVSKRRRQL
GmLZF2	Glyma12g36260	MNLVAAKNILHFFLLSLLRHFLNPAPLLRGAPNLFFSFFSLSQFQTVDLDTLLEKEVFFEGKEGIFCVGGWNPEFGLVGVERMKIQCNVCEAAEAKVLCCADEAGLCWECDEKVHAANKLASKHQRVPLSTSSSHMPKCDICQEALGYFFCLEDRALLCRKCDVAIHTANAYVSGHQRFLLTGVRVGLEATDPGASSTSLKSDSGEKVSDSSVSRKVSTAPQPSNYNEVLPAEVGGVGEFPSAKVSFGGGSTAGNISQWTIDEFIGLNEFSQNYDYMEGSSRADGGKLGDSDSPVLRSGEEEMEEEDDYLERVPDSSWTVPQIPSPPTSSGLCWPKDHTNLYGSSDSVLFVPDISFSHLQQSQISIFLRRRRQL
GmLZF3	Glyma13g33990	LKPAQAVSSATTLPVCCHVVKILTLRPFWKRRWLLRERRELLVWEGGNWNWVWLGVKRMKIQCNVCEAAEAKVLCCADEAALCWECDEKVHAANKLASKHQRVPLSTSSSHMPKCDICQEALGYFFCLEDRALLCRKCDVAIHTANAYVSGHQRFLLTGVRVGLEAIDPGASLTSLKSDSGEKVSDTKSSSVSRKVSTVPQPSNYNEVLPIEVGGVGEFPPAKVSFGGGSTDGNISQWTIDEFIGLNEFSQHYDYMEGSSRSFYHLMLYFFYWVSIPEFRFIFCQRLQAVW
GmSTH1	Glyma17g37430	MDGSFIIVVLPPLPFDHIYPSQSLPTFYEHWPTPTLPLFSLSSFKLLTPMKIQCDVCNKHEASVFCTADEAALCDGCDHRVHHANKLASKHQRFSLLRPSPKQHPLCDICQERRAFTFCQQDRAILCKECDVSIHSANEHTLKHDRFLLTGVKLSASAMLRSSETTSDSNSNPSLLNFSHQTTLLPPSSTTTTTTSNNNNNKVAVEGTGSTSASSISEYLIETLPGWQVEDFLDSYSVPFGFCKNDEVLPRFDGEMEGHLSSFSTENMGIWVPQAPPTLMCSSQMDRVIVHGETNIKGSSRSRLKDDNFTVPQISPPSNSKRARFLW
GmSTH2	Glyma14g40650	MDGSLIIVVPPLPFDHIYPSQSLPTFYEALATPSFILSSQTFHFKLQVFKLPTHCSYSHPMKIQCDVCNKHEASVFCTADEAALCDGCDHRVHHANKLASKHQRFSLLRPSHKQHPLCDICQERRAFTFCQQDRAILCKECDVSIHSANEHTLKHDRFLLTGVKLAASAMLRSSQTTSDSNSTPSLLNVSHQTTPLPSSTTTTTTNNNNNKVAVEGTGSTSASSISEYLIETLPGWQVEDFLDSYFVPFGFCKNDEVLPRLDADVEGHMGSFSTENMGIWVPQAPPPLVCSSQMDRVIVQSETNIKGSSISRLKDDTFTVPQISPPSNSKRARFLW
GmSTH3	Glyma04g02960	MKIHCDVCNKHQASFFCTADEAALCDGCDHRVHHANKLASKHQRFSLTHPSAKHFPLCDVCQERRAFVFCQQDRAILCKECDVPIHSANDLTKNHSRFLLTGIKFSASATPYDYSSPPPPPPPPPPKRNPVLDSPSTPSPPKPGGNSLTNEEEPGFTGSSISEYLINSIPGMKFEDFLDSHSLPFACSKNSDDMLSLFGEGNMVSFSPGGFWVPQAPPSSVQMDRQSGYRETREGSIRSSFGDDNFIVPQMSPPSNVSNKRSRLLW
GmSTH4	Glyma06g02970	MKIQCDVCNKQQASLFCTADEAALCDGCDHRVHHANKLASKHQRFSLSHPSAKHFPLCDVCQERRAFVFCQQDRAILCKECDVPVHSANDLTKNHNRFLLTGIKFSALDSPSTPPKPAGGNSLTNQQPQQQTGFTGSSISEYLINTIPGMEFEDFLDSHSLPFACSKNSDDMMLSMFGEGNMVSFSAGGIWVPQAPSSVQMDQQSGYKDTWETSIRSSFGDDSLLVPQMTPPSNVFNNKRSRLLW
GmSTH5	Glyma08g23700	MKGKTCELCDQQASLYCPSDSAFLCSDCDAAVHAANFLVARHLRRLLCSKCNRFAGFHISSGAISRHLSSTCSSCSPENPSADYSDSLPSSSTCVSSSESCSTKQIKVEKKRSWSGSSVTDDASPAAKKRQRSGGSEEVFEKWSREIGLGLGLGVNGNRVASNALSVCLGKWRWLPFRVAAATSFWLGLRFCGDRGLASCQNLARLEAISGVPVKLILAAHGDLARVFTHRRELQEGWGES
GmBBX45	Glyma07g02320	MKPKTCELCHQLASLYCPSDSAFLCFHCDAAVHAANFLVARHLRRLLCSKCNRFAAIHISGAISRHLSSTCTSCSLEIPSADSDSLPSSSTCVSSSESCSTNQIKAEKKRRRRRRSFSSSSVTDDASPAAKKRRRNGGSVAEVFEKWSREIGLGLGVNGNRVASNALSVCLGKWRSLPFRVAAATSFWLGLRFCGDRGLATCQNLARLEAISGVPAKLILGAHANLARVFTHRRELQEGWGES
GmSTH6	Glyma11g12060	MKIQCDVCHNEVASFFCPSDEASLCHACDRTIHHANKLADKHKRFSLHHPTSKDSPLCDICHERRAYLFCKEDRAILCRECDLSIHGVNEHTKKHNRFLLTGVKIGADASDPTSLSSNDTAIEERTTSSSKINRPISSLSNENISSSPTVGDNMACDTGSVSTSSISEYLIQTIPGYCMEDLLDASFASNGLSKDYEHQSAFQNQDVQVSMCSFPLQSWVPQSQAGSPQLISTTSNLHPQINSLVGVMEMPKAKASEGYSNCIYNYDYSAYKVPSICPPLIKKCKRSR
GmSTH7	Glyma06g01140	MKIQCDVCDKVEASVFCPADEAALCHSCDRTIHRANKLATKHARFSLHYPTSKDFPLCDICQERRAYLFCQEDRALLCRECDVPIHRANEHTQKHNRFLLTGVKLSGTCLDPASSSTNYTNNNRVTGSEGRNDARSRMNRPRSSVSNEENASNSSCKVEDNVASDTGSISTSSISEYLIETIPGYCFEDLLDASFAPNGFCKKQNFDHPWAFQDQKRTSGDTMAVPFLKLVIH
GmBBX35	Glyma04g01120	MKIQCAVCDKVEASVFCSADEAALCHSCDRTIHHANKLATKHPRFSLHYPTSQDFPLCDICQERRAYLFCQEDRALLCRECDVPIHRANEHTQKHNRFLLTGVKLSGTSLDPAASSTNCTHGSEGRNNARSRMNRPRSSVSNEENASNSSCKVEDNVASDTGSVSTSSISEYLIETIPGYCFEDLLDASFAPNGFCKNQNYDRHRRFRTKIFKLLGRVWFELRRFQNLNAIDDQLFVKICWKISSFVFVICISFWAPCCILYDFFFILYSRPLFRPLILVFFSIFIGLINNIFWGGVHAFIDMNMNSLNNATEYYVPLS
GmSTH8	Glyma12g04270	MKIQCDVCHKEVASFFCPSDEASLCHACDRTIHHPNKLSEKHKRFSLHHPISTKDSPLCDICHEKHMACDKVSVSTSSISEYLIQTIPGYCMEDLLDASFASNSLSKDYEHQSAFQNQDVQVSMRSFPLQTWVPQSQGGSPQRSFTSNLYPQIDSLVGVMEMPKAKAGEGYSNWIYNYDYAAYKLPSICPPLIKKMQTLSLINCM
GmSTO1	Glyma12g05570	MKIQCDVCEKAPATVICCADEAALCAKCDVEVHAANKLASKHQRLLLQSLSNKLPRCDICQDKPAFIFCVEDRALFCKDCDEPIHLASSLSANHQRFLATGIRVALGSNCTKGNEKGHVEPSKPKAQEVPAKIPSQQVPSFTSSWAVDDLLELTDFESPDKVQKQSLEFGELEWLADVGLFGEQFPHEALAAAEVPQLPMTSSVGSHKAPKSLLSYKKPRIEVLDEDDDEHFTVPDLG
GmSTO2	Glyma11g13570	MKIQCDVCEKAPATVICCADEAALCAKCDVEVHAANKLASKHQRLLLQCLSNKLPRCDICQDKPAFIFCVEDRALFCKDCDEPIHLASSLSANHQRFLATGIRVALGSNCTKGHEKGNMEPSNPNAQEVPVKTPSQQVPSFTSSWAVDDLLELTDFESPDKKQSLEFGELEWLADAGLFSEQFPHEALVAAEVPQLPVPHTSSVASHKAPKSLVSYKKPRIEVLDEDDDEHCTVPDLG
GmSTO3	Glyma13g41980	MKIQCDVCERAPATVICCADEAALCAKCDVEVHAANKLASKHQRLLLQCLSSKLPRCDICQDKPAFIFCVEDRALFCQDCDEPIHSAGSLSANHQRFLATGIRVASSSNCTKDNEKSHLEPPTRNAQQVSAKIPPQQVPSFTSSWAVDDLLELTAFESPEKKESLQFGELEWLTDVGIFGEQFAQEALAAAEVPQLPVTHNSSSVASYRTSKSYMSHKKPRIEVLNDDDDEYFTVPDLG
GmSTO4	Glyma15g03400	MKIQCDVCERAPATVICCADEAALCAKCDVEVHAANKLASKHQRLLLQCLSSKLPTCDICQDKPAFIFCVEDRALFCQDCDEPIHSAGSLSANHQRFLATGIRVASSSNCTKDNEKSHSEPPNRSAQQVSAKIPPQQVPSFTSSWAVDDLLELTGFESPEKKESLQFGELEWLTDVGIFGEQFAQEALAAAEVPQLPETHNSSSVASYKTSKSYMSHKKPRIEVLNDDDDDEYFTVPDLG
GmBBX29	Glyma11g11850	MRTLCDVCESAAAILFCAADEAALCSACDHKIHMCNKLASRHVRVGLADPTDVPRCDICENAPAFFYCEIDGSSLCLQCDMIVHVGGKRTHGRYLLLRQRAQFPGDKPAQMEELELQPMDQNESRRDESQSLKLKTRDSQQNHSVSPFPRQENNIDGHGKMDKKLIDLNTRPLRLNGSAPNNQEQCMDILRGNNHESASVPPVESFKQESEK
GmBBX30	Glyma12g04130	MRTLCDVCESAAAIVFCAADEAALCSACDHKIHMCNKLASRHVRVGLADPTDVPRCDICENAPAFFYCEIDGSSLCLQCDMIVHVGGKRTHGRYLLLRQRVQFPYSQQNHSVSPVPRQENNIDGHGKMDKKLIDLNTRPLRLNGAAPNNQERGMDILRGNNHKSASVPPVESFKQESEK
GmBBX31	Glyma11g07930	MRTLCDACESAAAIVFCAADEAALCRACDEKVHMCNKLASRHVRVGLASPSDVPRCDICENAPAFFYCETDGSSLCLQCDMIVHVGGKRTHGRYLLFRQRVEFPGDKSSHAENPASQALEPGEAKRGQNPLPKLKMGEKQQNHRMPMVPTPGPDADGQTKMETKMIDLNMKPNRIHEQASNNQCSWMKVEPFP
GmBBX32	Glyma01g37370	MRTLCDACESAAAIVFCAADEAALCRACDEKVHMCNKLASRHVRVGLASPSDVPRCDICENAPAFFYCETDGSSLCLQCDMIVHVGGKRTHGRYLLFRQRVEFPGDKSSHAENPASQPLEPGEAKRGQNPLPKLKMGEKQQNHKMPMVPTPGPDADGHAKMESKMIDLNMKPNRIHEQASNNQP
GmBBX36	Glyma12g32470	MKNCELCKLPARTFCESDQASLCWDCDAKVHGANFLVARHTRTLLCHACQSLTPWKASGSALGNTVSLCQSCAGGTTEQGPESQGGNDDDDIDTDDEDDYDDDGESEENEVAADEEDGDNQVVPWSSEPPPPSPSSSSSEESISRCNNVDEVSTTLKRRRENDDFQGSNSNNWKCERSEVDRGCWLARLRRRTADDVAVERRRARAAFPYGCCDDRASEDV
GmBBX37	Glyma13g37970	MKNCELCKLPARTFCESDQASLCWDCDAKVHGANFLVERHTRTLLCHACQSPTPWKASGAALGNTVSLCERCAGGTTEQGQESQGGNDDDIDTDIDTDDEDDYDESEDEVAADEEDGDNQVVPWSSEPPPPAPSSSSSEESVSRCNNVDEVSTTLKRRRQEDNDFQGWNSNNWGCERSEVERGGWLVRLRRRTADDVAVEQRSARAASPDGCCGDRASEDV
GmBBX44	Glyma06g45620	MNKCELCKVPARIFCESDQASLCWDCDAKVHSANFLVARHARTLLCRTCRSPTPWKASGASLASAVSVCDRCAASEEPEESEAGNDDEPDTEDDDNDDEDGDNQVVPWSSSPPPPPPSSSSGSEWSECKNDDASISASEQETTTCSLKRQREDDDDASSDRDPRVLRRVGRLNGGCV
GmBBX42	Glyma12g11230	MKKCELCKVPARIFCESDQASLCWDCDAKVHSANFLVARHVRTLLCRTCRSPTPWKASGASLAHAASVCDRCAAAEETEESEAGNDDEPDTEDDDDVDNQVVPWSSTPPPPPPSSSSGSECSECKNNVASFSASEQETTTSSLKRQREDDDDASSDPDPRVLRRVGRLNGGCV
GmBBX38	Glyma15g07140	MRKCELCNSPAKLFCESDQASLCWECDAKVHSANFLVTKHPRILLCHVCQSLTAWHGTGPKFVPTMSVCNTCVNNNSETCSQQNHVEDHDDNHDDGTGEDHVENHDGGVSEDDEENQVVPWTSTPPPPASTSSNSVTTSSTRFSNVEEGGSD
GmBBX40	Glyma13g32160	MRKCELCNSPAKLFCESDQASLCWKCDAKVHSANFLVTKHPRILLCHVCQSLTAWHGTGPKFVPTMSVCNTCVNNNSTETCSQQNHEDDDDDGTGEDHAENDDGGVAEDDDDDDDEENQVVPWTSTPPPPASTSSNSVTTSSTRFSDVEEGGSD
GmBBX43	Glyma13g38240	MCKGAEGEKQHGFCSSYLHKECATRSATCCELCGLQASLYCQADDAYLCRKCDKRVHEANFLALRHIRCFLCNTCQNLTRRYLIGASIEVVLPANINWTIGNLPSNRGIHRKCSRMHNNLSLLL
GmBBX39	Glyma12g32230	MCKGAEGEKQHGFCSSFLHKESATRSAICCELCGLQASLYCQADDAYLCKKCDKRVHEANFLALRHIRCFLCNTCQNLTRRYLIGASLEVVLPANINWTIRNLLNNRGIYRKCSRMHNSPSLFL
GmBBX41	Glyma06g39810	MEESSTTCVLCEKRAMMLCDSDQAKLCWECDEKVHSANFLVAKHSRVLLCRLCHSPTPWKASGMKLTPTVSFCNRCVAERNARWNRLVNNENEHQQQQQQQQQSDFVVDDGREYGSDHVFDDDDGDYSDDSGEEEEEDEDDEEENENQVVPMSSGSATSPPKVACLALKRLRNNSFSVDSSHDETACSSSEMLSSTLPSGDESTSLSSVLKRHRVD

## Sheet: At
The information of the BBX family				The information of the PEBP family
Gene name	Locus name	Synonym	Sequence	Gene name	Locus name	Sequence
BBX1	AT5G15840	CO	MLKQESNDIGSGENNRARPCDTCRSNACTVYCHADSAYLCMSCDAQVHSANRVASRHKRVRVCESCERAPAAFLCEADDASLCTACDSEVHSANPLARRHQRVPILPISGNSFSSMTTTHHQSEKTMTDPEKRLVVDQEEGEEGDKDAKEVASWLFPNSDKNNNNQNNGLLFSDEYLNLVDYNSSMDYKFTGEYSQHQQNCSVPQTSYGGDRVVPLKLEESRGHQCHNQQNFQFNIKYGSSGTHYNDNGSINHNAYISSMETGVVPESTACVTTASHPRTPKGTVEQQPDPASQMITVTQLSPMDREARVLRYREKRKTRKFEKTIRYASRKAYAEIRPRVNGRFAKREIEAEEQGFNTMLMYNTGYGIVPSF	MFT	AT1G18100	MAASVDPLVVGRVIGDVLDMFIPTANMSVYFGPKHITNGCEIKPSTAVNPPKVNISGHSDELYTLVMTDPDAPSPSEPNMREWVHWIVVDIPGGTNPSRGKEILPYMEPRPPVGIHRYILVLFRQNSPVGLMVQQPPSRANFSTRMFAGHFDLGLPVATVYFNAQKEPASRRR
BBX2	AT5G15850	COL1	MLKVESNWAQACDTCRSAACTVYCRADSAYLCSSCDAQVHAANRLASRHERVRVCQSCERAPAAFFCKADAASLCTTCDSEIHSANPLARRHQRVPILPISEYSYSSTATNHSCETTVTDPENRLVLGQEEEDEDEAEAASWLLPNSGKNSGNNNGFSIGDEFLNLVDYSSSDKQFTDQSNQYQLDCNVPQRSYGEDGVVPLQIEVSKGMYQEQQNFQLSINCGSWGALRSSNGSLSHMVNVSSMDLGVVPESTTSDATVSNPRSPKAVTDQPPYPPAQMLSPRDREARVLRYREKKKMRKFEKTIRYASRKAYAEKRPRIKGRFAKKKDVDEEANQAFSTMITFDTGYGIVPSF	FT	AT1G65480	MSINIRDPLIVSRVVGDVLDPFNRSITLKVTYGQREVTNGLDLRPSQVQNKPRVEIGGEDLRNFYTLVMVDPDVPSPSNPHLREYLHWLVTDIPATTGTTFGNEIVCYENPSPTAGIHRVVFILFRQLGRQTVYAPGWRQNFNTREFAEIYNLGLPVAAVFYNCQRESGCGGRRL
BBX3	AT3G02380	COL2	MLKEESNESGTWARACDTCRSAACTVYCEADSAYLCTTCDARVHAANRVASRHERVRVCQSCESAPAAFLCKADAASLCTACDAEIHSANPLARRHQRVPILPLSANSCSSMAPSETDADNDEDDREVASWLLPNPGKNIGNQNNGFLFGVEYLDLVDYSSSMDNQFEDNQYTHYQRSFGGDGVVPLQVEESTSHLQQSQQNFQLGINYGFSSGAHYNNNSLKDLNHSASVSSMDISVVPESTASDITVQHPRTTKETIDQLSGPPTQVVQQLTPMEREARVLRYREKKKTRKFDKTIRYASRKAYAEIRPRIKGRFAKRIETEAEAEEIFSTSLMSETGYGIVPSF	ATC	AT2G27550	MARISSDPLMVGRVIGDVVDNCLQAVKMTVTYNSDKQVYNGHELFPSVVTYKPKVEVHGGDMRSFFTLVMTDPDVPGPSDPYLREHLHWIVTDIPGTTDVSFGKEIIGYEMPRPNIGIHRFVYLLFKQTRRGSVVSVPSYRDQFNTREFAHENDLGLPVAAVFFNCQRETAARRR
BBX4	AT2G24790	COL3	MASSSRLCDSCKSTAATLFCRADAAFLCGDCDGKIHTANKLASRHERVWLCEVCEQAPAHVTCKADAAALCVTCDRDIHSANPLSRRHERVPITPFYDAVGPAKSASSSVNFVDEDGGDVTASWLLAKEGIEITNLFSDLDYPKIEVTSEENSSGNDGVVPVQNKLFLNEDYFNFDLSASKISQQGFNFINQTVSTRTIDVPLVPESGGVTAEMTNTETPAVQLSPAEREARVLRYREKRKNRKFEKTIRYASRKAYAEMRPRIKGRFAKRTDSRENDGGDVGVYGGFGVVPSF	TSF	AT4G20370	MSLSRRDPLVVGSVVGDVLDPFTRLVSLKVTYGHREVTNGLDLRPSQVLNKPIVEIGGDDFRNFYTLVMVDPDVPSPSNPHQREYLHWLVTDIPATTGNAFGNEVVCYESPRPPSGIHRIVLVLFRQLGRQTVYAPGWRQQFNTREFAEIYNLGLPVAASYFNCQRENGCGGRRT
BBX5	AT5G24930	COL4	MDPTWIDSLTRSCEANSNTNHKRKRERETLKHREKKKKRFRERKMASKLCDSCKSATAALYCRPDAAFLCLSCDSKVHAANKLASRHARVWMCEVCEQAPAHVTCKADAAALCVTCDRDIHSANPLARRHERVPVTPFYDSVSSDGSVKHTAVNFLDDCYFSDIDGNGSREEEEEEAASWLLLPNPKTTTTATAGIVAVTSAEEVPGDSPEMNTGQQYLFSDPDPYLDLDYGNVDPKVESLEQNSSGTDGVVPVENRTVRIPTVNENCFEMDFTGGSKGFTYGGGYNCISHSVSSSSMEVGVVPDGGSVADVSYPYGGPATSGADPGTQRAVPLTSAEREARVMRYREKRKNRKFEKTIRYASRKAYAEMRPRIKGRFAKRTDTNESNDVVGHGGIFSG…	PEBP7	AT5G01300	MSSEELRLVSPTIDNDGKLPRKYTMAGQGVKKDISPPLEWYNVPEGTKTLALVVEDIDAPDPSGPLVPWTVWVVVDIPPEMKGLPEGYSGNEDQTTGIREGNNDHKIPGWRGPLLPSHGHRFQFKLFALDDKPKIGHTVTKERLLIAIEGHVLGEAILTCLA
BBX6	AT5G57660	COL5	MGFGLESIKSISGGWGAAARSCDACKSVTAAVFCRVDSAFLCIACDTRIHSFTRHERVWVCEVCEQAPAAVTCKADAAALCVSCDADIHSANPLASRHERVPVETFFDSAETAVAKISASSTFGILGSSTTVDLTAVPVMADDLGLCPWLLPNDFNEPAKIEIGTENMKGSSDFMFSDFDRLIDFEFPNSFNHHQNNAGGDSLVPVQTKTEPLPLTNNDHCFDIDFCRSKLSAFTYPSQSVSHSVSTSSIEYGVVPDGNTNNSVNRSTITSSTTGGDHQASSMDREARVLRYREKRKNRKFEKTIRYASRKAYAESRPRIKGRFAKRTETENDDIFLSHVYASAAHAQYGVVPTF	PEBP8	AT5G01300	MLIWCRYNVPEGTKTLALVVEDIDAPDPSGPLVPWTVWVVVDIPPEMKGLPEGYSGNEDQTTGIREGNNDHKIPGWRGPLLPSHGHRFQFKLFALDDKPKIGHTVTKERLLIAIEGHVLGEAILTCLA
BBX7	AT3G07650	COL9	MGYMCDFCGEQRSMVYCRSDAACLCLSCDRSVHSANALSKRHSRTLVCERCNAQPATVRCVEERVSLCQNCDWSGHNNSNNNNSSSSSTSPQQHKRQTISCYSGCPSSSELASIWSFCLDLAGQSICEQELGMMNIDDDGPTDKKTCNEDKKDVLVGSSSIPETSSVPQGKSSSAKDVGMCEDDFYGNLGMDEVDMALENYEELFGTAFNPSEELFGHGGIDSLFHKHQTAPEGGNSVQPAGSNDSFMSSKTEPIICFASKPAHSNISFSGVTGESSAGDFQECGASSSIQLSGEPPWYPPTLQDNNACSHSVTRNNAVMRYKEKKKARKFDKRVRYASRKARADVRRRVKGRFVKAGEAYDYDPLTPTRSY	TFL1	AT5G03840	MENMGTRVIEPLIMGRVVGDVLDFFTPTTKMNVSYNKKQVSNGHELFPSSVSSKPRVEIHGGDLRSFFTLVMIDPDVPGPSDPFLKEHLHWIVTNIPGTTDATFGKEVVSYELPRPSIGIHRFVFVLFRQKQRRVIFPNIPSRDHFNTRKFAVEYDLGLPVAAVFFNAQRETAARKR
BBX8	AT5G48250	COL10	MGYMCDFCGEQRSMVYCRSDAACLCLSCDRNVHSANALSKRHSRTLVCERCNAQPASVRCSDERVSLCQNCDWSGHDGKNSTTTSHHKRQTINCYSGCPSSAELSSIWSFCMDLNISSAEESACEQGMGLMTIDEDGTGEKSGVQKINVEQPETSSAAQGMDHSSVPENSSMAKELGVCEDDFNGNLISDEVDLALENYEELFGSAFNSSRYLFEHGGIGSLFEKDEAHEGSMQQPALSNNASADSFMTCRTEPIICYSSKPAHSNISFSGITGESNAGDFQDCGASSMKQLSREPQPWCHPTAQDIIASSHATTRNNAVMRYKEKKKARKFDKRVRYVSRKERADVRRRVKGRFVKSGEAYDYDPMSPTRSY	BFT	AT5G62040	MSREIEPLIVGRVIGDVLEMFNPSVTMRVTFNSNTIVSNGHELAPSLLLSKPRVEIGGQDLRSFFTLIMMDPDAPSPSNPYMREYLHWMVTDIPGTTDASFGREIVRYETPKPVAGIHRYVFALFKQRGRQAVKAAPETRECFNTNAFSSYFGLSQPVAAVYFNAQRETAPRRRPSY
BBX9	AT4G15250	COL11	MEARCDFCGTEKALIYCKSDSAKLCLNCDVNVHSANPLSQRHTRSLLCEKCSLQPTAVHCMNENVSLCQGCQWTASNCTGLGHRLQSLNPYSDCPSPSDFGKIWSSTLEPSVTSLVSPFSDTLLQELDDWNGSSTSVVTQTQNLKDYSSFFPMESNLPKVIEEECSGLDLCEGINLDDAPLNFNASNDIIGCSSLDNTKCYEYEDSFKEENNIGLPSLLLPTLSGNVVPNMSLSMSNLTGESNATDYQDCGISPGFLIGDSPWESNVEVSFNPKLRDEAKKRYKQKKSKRMFGKQIRYASRKARADTRKRVKGRFVKSGETFEYDPSLVM
BBX10	AT3G21880	COL12	MEPKCDHCATSQALIYCKSDLAKLCLNCDVHVHSANPLSHRHIRSLICEKCFSQPAAIRCLDEKVSYCQGCHWHESNCSELGHRVQSLNPFSGCPSPTDFNRMWSSILEPPVSGLLSPFVGSFPLNDLNNTMFDTAYSMVPHNISYTQNFSDNLSFFSTESKGYPDMVLKLEEGEEDLCEGLNLDDAPLNFDVGDDIIGCSSEVHIEPDHTVPNCLLIDKTNTSSFTGSNFTVDKALEASPPGQQMNINTGLQLPLSPVLFGQIHPSLNITGENNAADYQDCGMSPGFIMSEAPWETNFEVSCPQARNEAKLRYKEKKLKRSFGKQIRYASRKARADTRKRVKGRFVKAGDSYDYDPSSPTTNN
BBX11	AT2G47890	COL13	MEAEEGHQRDRLCDYCDSSVALVYCKADSAKLCLACDKQVHVANQLFAKHFRSLLCDSCNESPSSLFCETERSVLCQNCDWQHHTASSSLHSRRPFEGFTGCPSVPELLAIVGLDDLTLDSGLLWESPEIVSLNDLIVSGGSGTHNFRATDVPPLPKNRHATCGKYKDEMIRQLRGLSRSEPGCLKFETPDAEIDAGFQFLAPDLFSTCELESGLKWFDQQDHEDFPYCSLLKNLSESDEKPENVDRESSVMVPVSGCLNRCEEETVMVPVITSTRSMTHEINSLERNSALSRYKEKKKSRRYEKHIRYESRKVRAESRTRIRGRFAKAADP
BBX12	AT2G33500	COL14	MGTSTTESVVACEFCGERTAVLFCRADTAKLCLPCDQHVHSANLLSRKHVRSQICDNCSKEPVSVRCFTDNLVLCQECDWDVHGSCSSSATHERSAVEGFSGCPSVLELAAVWGIDLKGKKKEDDEDELTKNFGMGLDSWGSGSNIVQELIVPYDVSCKKQSFSFGRSKQVVFEQLELLKRGFVEGEGEIMVPEGINGGGSISQPSPTTSFTSLLMSQSLCGNGMQWNATNHSTGQNTQIWDFNLGQSRNPDEPSPVETKGSTFTFNNVTHLKNDTRTTNMNAFKESYQQEDSVHSTSTKGQETSKSNNIPAAIHSHKSSNDSCGLHCTEHIAITSNRATRLVAVTNADLEQMAQNRDNAMQRYKEKKKTRRYDKTIRYETRKARAETRLRVKGRFVKA…
BBX13	AT1G28050	COL15	MSSSERVPCDFCGERTAVLFCRADTAKLCLPCDQQVHTANLLSRKHVRSQICDNCGNEPVSVRCFTDNLILCQECDWDVHGSCSVSDAHVRSAVEGFSGCPSALELAALWGLDLEQGRKDEENQVPMMAMMMDNFGMQLDSWVLGSNELIVPSDTTFKKRGSCGSSCGRYKQVLCKQLEELLKSGVVGGDGDDGDRDRDCDREGACDGDGDGEAGEGLMVPEMSERLKWSRDVEEINGGGGGGVNQQWNATTTNPSGGQSSQIWDFNLGQSRGPEDTSRVEAAYVGKGAASSFTINNFVDHMNETCSTNVKGVKEIKKDDYKRSTSGQVQPTKSESNNRPITFGSEKGSNSSSDLHFTEHIAGTSCKTTRLVATKADLERLAQNRGDAMQRYKEKRKTR…
BBX14	AT1G68520	COL6	MMKSLASAVGGKTARACDSCVKRRARWYCAADDAFLCHACDGSVHSANPLARRHERVRLKSASAGKYRHASPPHQATWHQGFTRKARTPRGGKKSHTMVFHDLVPEMSTEDQAESYEVEEQLIFEVPVMNSMVEEQCFNQSLEKQNEFPMMPLSFKSSDEEDDDNAESCLNGLFPTDMELAQFTADVETLLGGGDREFHSIEELGLGEMLKIEKEEVEEEGVVTREVHDQDEGDETSPFEISFDYEYTHKTTFDEGEEDEKEDVMKNVMEMGVNEMSGGIKEEKKEKALMLRLDYESVISTWGGQGIPWTARVPSEIDLDMVCFPTHTMGESGAEAHHHNHFRGLGLHLGDAGDGGREARVSRYREKRRTRLFSKKIRYEVRKLNAEKRPRMKGRFVKR…
BBX15	AT1G25440	COL16	MMKSLANAVGAKTARACDSCVKRRARWYCAADDAFLCQSCDSLVHSANPLARRHERVRLKTASPAVVKHSNHSSASPPHEVATWHHGFTRKARTPRGSGKKNNSSIFHDLVPDISIEDQTDNYELEEQLICQVPVLDPLVSEQFLNDVVEPKIEFPMIRSGLMIEEEEDNAESCLNGFFPTDMELEEFAADVETLLGRGLDTESYAMEELGLSNSEMFKIEKDEIEEEVEEIKAMSMDIFDDDRKDVDGTVPFELSFDYESSHKTSEEEVMKNVESSGECVVKVKEEEHKNVLMLRLNYDSVISTWGGQGPPWSSGEPPERDMDISGWPAFSMVENGGESTHQKQYVGGCLPSSGFGDGGREARVSRYREKRRTRLFSKKIRYEVRKLNAEKRPRMKGR…
BBX16	AT1G73870	COL7	MVVDVESRTASVTGEKMAARGCDACMKRSRASWYCPADDAFLCQSCDASIHSANHLAKRHERVRLQSSSPTETADKTTSVWYEGFRRKARTPRSKSCAFEKLLQIESNDPLVPELGGDEDDGFFSFSSVEETEESLNCCVPVFDPFSDMLIDDINGFCLVPDEVNNTTTNGELGEVEKAIMDDEGFMGFVPLDMDLEDLTMDVESLLEEEQLCLGFKEPNDVGVIKEENKVGFEINCKDLKRVKDEDEEEEEAKCENGGSKDSDREASNDKDRKTSLFLRLDYGAVISAWDNHGSPWKTGIKPECMLGGNTCLPHVVGGYEKLMSSDGSVTRQQGRDGGGSDGEREARVLRYKEKRRTRLFSKKIRYEVRKLNAEQRPRIKGRFVKRTSLLT
BBX17	AT1G49130	COL8	MTSHQNIKISEKIMISKYQEDVKQPRACELCLNKHAVWYCASDDAFLCHVCDESVHSANHVATKHERVCLRTNEISNDVRGGTTLTSVWHSGFRRKARTPRSRYEKKPQQKIDDERRREDPRVPEIGGEVMFFIPEANDDDMTSLVPEFEGFTEMGFFLSNHNGTEETTKQFNFEEEADTMEDLYYNGEEEDKTDGAEACPGQYLMSCKKDYDNVITVSEKTEEIEDCYENNARHRLNYENVIAAWDKQESPRDVKNNTSSFQLVPPGIEEKRVRSEREARVWRYRDKRKNRLFEKKIRYEVRKVNADKRPRMKGRFVRRSLAIDS
BBX18	AT2G21320	DBB1a	MRILCDACESAAAIVFCAADEAALCCSCDEKVHKCNKLASRHLRVGLADPSNAPSCDICENAPAFFYCEIDGSSLCLQCDMVVHVGGKRTHRRFLLLRQRIEFPGDKPNHADQLGLRCQKASSGRGQESNGNGDHDHNMIDLNSNPQRVHEPGSHNQEEGIDVNNANNHEHE
BBX19	AT4G38960	DBB1b	MRILCDACENAAAIIFCAADEAALCRPCDEKVHMCNKLASRHVRVGLAEPSNAPCCDICENAPAFFYCEIDGSSLCLQCDMVVHVGGKRTHGRFLLLRQRIEFPGDKPKENNTRDNLQNQRVSTNGNGEANGKIDDEMIDLNANPQRVHEPSSNNNGIDVNNENNHEPAGLVPVGPFKRESEK
BBX20	AT4G39070	DBB2	MKIWCAVCDKEEASVFCCADEAALCNGCDRHVHFANKLAGKHLRFSLTSPTFKDAPLCDICGERRALLFCQEDRAILCRECDIPIHQANEHTKKHNRFLLTGVKISASPSAYPRASNSNSAAAFGRAKTRPKSVSSEVPSSASNEVFTSSSSTTTSNCYYGIEENYHHVSDSGSGSGCTGSISEYLMETLPGWRVEDLLEHPSCVSYEDNIITNNNNSESYRVYDGSSQFHHQGFWDHKPFS
BBX21	AT1G75540	STH2	MKIRCDVCDKEEASVFCTADEASLCGGCDHQVHHANKLASKHLRFSLLYPSSSNTSSPLCDICQDKKALLFCQQDRAILCKDCDSSIHAANEHTKKHDRFLLTGVKLSATSSVYKPTSKSSSSSSSNQDFSVPGSSISNPPPLKKPLSAPPQSNKIQPFSKINGGDASVNQWGSTSTISEYLMDTLPGWHVEDFLDSSLPTYGFSKSGDDDGVLPYMEPEDDNNTKRNNNNNNNNNNNTVSLPSKNLGIWVPQIPQTLPSSYPNQYFSQDNNIQFGMYNKETSPEVVSFAPIQNMKQQGQNNKRWYDDGGFTVPQITPPPLSSNKKFRSFW
BBX22	AT1G78600	LZF1/STH3/DBB3	MKIQCNVCEAAEATVLCCADEAALCWACDEKIHAANKLAGKHQRVPLSASASSIPKCDICQEASGFFFCLQDRALLCRKCDVAIHTVNPHVSAHQRFLLTGIKVGLESIDTGPSTKSSPTNDDKTMETKPFVQSIPEPQKMAFDHHHHQQQQEQQEGVIPGTKVNDQTSTKLPLVSSGSTTGSIPQWQIEEIFGLTDFDQSYEYMENNGSSKADTSRRGDSDSSSMMRSAEEDGEDNNNCLGGETSWAVPQIQSPPTASGLNWPKHFHHHSVFVPDITSSTPYTGSSPNQRVGKRRRRF
BBX23	AT4G10240	DBB4	MKIQCEVCEKAEAEVLCCSDEAVLCKPCDIKVHEANKLFQRHHRVALQKDAASATTASGAPLCDICQERKGYFFCLEDRAMLCNDCDEAIHTCNSHQRFLLSGVQVSDQSLTENSECSTSFSSETYQIQSKVSLNSQYSSEETEAGNSGEIVHKNPSVILSP
BBX24	AT1G06040	STO	MKIQCDVCEKAPATVICCADEAALCPQCDIEIHAANKLASKHQRLHLNSLSTKFPRCDICQEKAAFIFCVEDRALLCRDCDESIHVANSRSANHQRFLATGIKVALTSTICSKEIEKNQPEPSNNQQKANQIPAKSTSQQQQQPSSATPLPWAVDDFFHFSDIESTDKKGQLDLGAGELDWFSDMGFFGDQINDKALPAAEVPELSVSHLGHVHSYKPMKSNVSHKKPRFETRYDDDDEEHFIVPDLG
BBX25	AT2G31380	STH1	MKIQCDVCEKAPATLICCADEAALCAKCDVEVHAANKLASKHQRLFLDSLSTKFPPCDICLEKAAFIFCVEDRALLCRDCDEATHAPNTRSANHQRFLATGIRVALSSTSCNQEVEKNHFDPSNQQSLSKPPTQQPAAPSPLWATDEFFSYSDLDCSNKEKEQLDLGELDWLAEMGLFGDQPDQEALPVAEVPELSFSHLAHAHSYNRPMKSNVPNKKQRLEYRYDDEEEHFLVPDLG
BBX26	AT1G60250	BBX26	MAQVCHTCRHVTAVIHCVTEALNFCLTCDNLRHHNNIHAEHVRYQLCDNCSMYPSILFCYEDGMVLCQSCYSHHYNCATNGHQTQVVFANMNNQHHDHAHMPHVVHHNNNNNHQQQHVGGHQRRAEMFERSCHGDNNCERWMFAMRCELCVASNSNAVVYCPTHNQILCDSCDRMIHSHEDAVPPHSRCKLCVICKRPSRRFLIGGYQFNFPPVHPPAAEGIPVTPPTELPQQDINYDYLDDVDDFSWFGR
BBX27	AT1G68190	BBX27	MLCIIIIENMERVCEFCKAYRAVVYCIADTANLCLTCDAKVHSANSLSGRHLRTVLCDSCKNQPCVVRCFDHKMFLCHGCNDKFHGGGSSEHRRRDLRCYTGCPPAKDFAVMWGFRVMDDDDDVSLEQSFRMVKPKVQREGGFILEQILELEKVQLREENGSSSLTERGDPSPLELPKKPEEQLIDLPQTGKELVVDFSHLSSSSTLGDSFWECKSPYNKNNQLWHQNIQDIGVCEDTICSDDDFQIPDIDLTFRNFEEQFGADPEPIADSNNVFFVSSLDKSHEMKTFSSSFNNPIFAPKPASSTISFSSSETDNPYSHSEEVISFCPSLSNNTRQKVITRLKEKKRARVEEKKA
BBX28	AT4G27310	BBX28	MGKKCDLCNGVARMYCESDQASLCWDCDGKVHGANFLVAKHTRCLLCSACQSLTPWKATGLRLGPTFSVCESCVALKNAGGGRGNRVLSENRGQEEVNSFESEEDRIREDHGDGDDAESYDDDEEEDEDEEYSDDEDEDDDEDGDDEEAENQVVPWSAAAQVPPVMSSSSSDGGSGGSVTKRTRARENSDLLCSDDEIGSSSAQGSNYSRPLKRSAFKSTVVV
BBX29	AT5G54470	BBX29	MGKKKCELCCGVARMYCESDQASLCWDCDGKVHGANFLVAKHMRCLLCSACQSHTPWKASGLNLGPTVSICESCLARKKNNNSSLAGRDQNLNQEEEIIGCNDGAESYDEESDEDEEEEEVENQVVPAAVEQELPVVSSSSSVSSGEGDQVVKRTRLDLDLNLSDEENQSRPLKRLSRDEGLSRSTVVMNSSIVKLHGGRRKAEGCDTSSSSSFY
BBX30	AT4G15248	BBX30	MCRGFEKEEERRSDNGGCQRLCTESHKAPVSCELCGENATVYCEADAAFLCRKCDRWVHSANFLARRHLRRVICTTCRKLTRRCLVGDNFNVVLPEIRMIARIEEHSSDHKIPFVFL
BBX31	AT3G21890	BBX31	MCRGLNNEESRRSDGGGCRSLCTRPSVPVRCELCDGDASVFCEADSAFLCRKCDRWVHGANFLAWRHVRRVLCTSCQKLTRRCLVGDHDFHVVLPSVTTVGETTVENRSEQDNHEVPFVFL
BBX32	AT3G21150	BBX32	MVSFCELCGAEADLHCAADSAFLCRSCDAKFHASNFLFARHFRRVICPNCKSLTQNFVSGPLLPWPPRTTCCSESSSSSCCSSLDCVSSSELSSTTRDVNRARGRENRVNAKAVAVTVADGIFVNWCGKLGLNRDLTNAVVSYASLALAVETRPRATKRVFLAAAFWFGVKNTTTWQNLKKVEDVTGVSAGMIRAVESKLARAMTQQLRRWRVDSEEGWAENDNV

## Sheet: Vv
The information of the BBX family				The information of the PEBP family
Gene name	Locus name	Sequence		Gene name	Locus name	Sequence
VvBBx1	GSVIVT01024204001	MKIQCSFCSKEEASVFCTADEAPLCDICDRQVHHANKLAGKHKRYSLLRPSDKDFPSCDLCQDKRAFLFCKEDRAILCRECDVSIHKANEHTRKHYRFLLTGVKLSASASEYPISASSSSPSTIDSETKPSKSSTKRPTSRDHDNQSISEYLMETLPGWRVDDFLDPSSGFSEFPDHGVGTHLSSFPYEDFAVWVPQDTPQFNHLPLYIPQTGGGNGLKASEEANTVKVSRKRIDDGFTVPEISTLPLKKSRNLW		VvPEBP1	GSVIVT01003663001	MAGSLESLVVGKVIGDVVNMFTPAAEFTVHFGSRQVANGRMIPPSAAVDKPKVQIHGHRLSSNLYTLVMVDPDAPSPSEPTFREWLHWIVVDIPEGCDATQGREVVPYMGPQPPTGIHRYIFTLFKQKAAAMSGTLPPDTRSNFSTRQFAAGNGLGPPVALVYFNSQKERTNRKH
VvBBx2	GSVIVT01037095001	MKIPCDICGNVEAEVLCSADEAVLCWGCDERVHTANKLSQKHQRVPLLKHPPSTSSSQLPPCDICQEKSGYFFCLEDRALLCKNCDVSTHSTNSYVSSHRRFVISGIKVALQSVTNNYRTGCNSRTYPLDMPNSNSSSVNFPMDREKKPEMTTEVASTSSDMVAMFSGEIHLATGPEWTLDEILGSNDFDYYEFSDMGQSRISSQ		VvPEBP2	GSVIVT01008404001	MAASVDPLVVGRVIGDVVDMFVPTINMSVYYGAKHVTNGCDVKPSLTVNPPKVTLSGHPDEFYTLVMTDPDAPSPSEPSMREWVHWIVADIPGGTNATRGKEALPYVGPRPPVGIHRYILVLFQQKAPLGLVEQPGSRAHFSTRAFANQLDLGLPVATVYFNAQKEPANRRR
VvBBx3	GSVIVT01024173001	MRTLCDACESAAAILFCAADEAALCRACDEKVHMCNKLASRHVRVGLADPSDVPRCDICENAPAFFYCEVDGTSLCLQCDMIVHVGGKRTHGRYLLLRQRVEFPGDKPGRLEELRLQSGEPGEARREQNWPPMMTLRETQPNHMASSVPMLENNTHGDGKMDNKLIDLNARPQRVHGQTSNNQSMDVHSGTNHESESVVPVGSFKREPEK		VvPEBP3	GSVIVT01030332001	MASDEFRLVSPQVNNEGRLPRKYTAEGQGAQKHISPPLEWYNLPDGTKTLALVVQDIDAPDPKDPIVPWVHWVVVNIPPTLKGLPEGFSGKEEVYSGDYAGIKEGYNDFKLPGWRGTKLPSHGHRFEFKLYALDEEVKLGNKVTKDKLLDAIQGHVLGEAVLIAIF
VvBBx4	GSVIVT01036037001	MASKLCDSCKSAPPTLFCRADSAFLCVACDSKVHAANKLASRHARVWMCEVCEQAPAHVTCKADAAALCVTCDRDIHSANPLARRHERVPVVPFYDSAAAAAKSNAVNLLLAESSDLNSSHYMFSDIDPYLDLDYPSMDPKLQSQQQQQSSGTDGVVPVQNKSVQAPLVNDNCFDMDFSGSKSFYNGQSLSQSVSSSSLEVGVVPDGNAMVDVTNPFGRSMNTGSESANQTAQISSGIDREARVLRYREKRKNRKFEKTIRYASRKAYAETRPRIKGRFAKRSEIEVDYSSSGALTADSGYGVVPSF		VvPEBP4	GSVIVT01010598001	MSRNMEPLSVGRVVGDVVDGFTPSVKMSVTYNSNKQVANGHELMPSVVTAKPRVEVGGEDLRAAYTLIMTDPDAPSPSDPYLKEHLHWIVADIPGTTDASFGKEIVSYEPPKPVIGIHRYAFILFKQRGRETVMPPASRDHFNTRKFAEDNGLGSPVAAVYFNAQRPTAARRR
VvBBx5	GSVIVT01018818001	MRTLCDVCESAAAILFCAADEAALCRVCDEKVHMCNKLASRHVRVGLADPSDVPRCDICENAPAFFYCEIDGTSLCLQCDMIVHVGGKRTHGRYLLLRQRVEFPGDKSGNLEDPALLPMEPGENRRGQNQSSKPTVVENQQNRRVSPVPTMDANADGHAKMDTKLIDLNMKPHRIHGQASNNQH		VvPEBP5	GSVIVT01036145001	MARMSDPLIVGRVIGDVVDSFCSTVKMTVTYNSNKQVYNGHELFPSSVTIKPKIEVEGGDMRSFFTLIMTDPDVPGPSDPYLREHLHWIVTDIPGTTDSTFGREIVNYEMPRPNIGIHRFVFLLFKQKRRQTVNPPSSRDRFSTRNFAEENELGPPVAAVFFNAQRETAARKR
VvBBx6	GSVIVT01010794001	MKIQCDVCERAPATVICCADEAALCAKCDVEVHAANKLASKHQRLLLQCLSNKLPPCDICQEKAAFIFCVEDRALFCRDCDEPIHSAGNLAANHQRFLATGIRVALSSKCAKETDKSSSEPPPNQNSQQITMKMPPQQAPNFTSSSWAVDDLLQFSDFESSDKNKQLEFGELEWLTEMGIFGDQVPQEAMAAAEVPQLPISQPSYGASYRATKSSMPYKRPRIEILDDEDEHFTVPDLG		VvPEBP6	GSVIVT01033829001	MARILEPLIVGRVIGDVLDPFPPTIKMTVTYHNKQICNGYELYPSSITVKPRVEVQGGDLRSFFTLVMTDPDVPGPSDPYLREHLHWIVTDIPGTTDATFGREVLSYEIPKPNIGIHRFVFVLFKQKRRQTVNTPTSRDHFNTRSFAAENDLGLPVAAVFFNAQRETAARRR
VvBBx7	GSVIVT01014097001	MKIQCNVCEAAEANVLCCADEAALCWACDEKVHAANKLASKHQRVPLSTSSSQMPKCDICQETVGYFFCLEDRALLCRKCDVSIHTANTYVSAHQRFLLTGVKVGLEPTQPGSSSSMGKSNLVGKHSETESPSASRRGAPMPLTCDYNKTLSIQAGGAGDFVPTKVSFAGGSGSTESIPQWHIDELFGLNEFNQTYDCMDNGTSKADIGKLGDSDCSPTLRAADEELNFDDCLGQVPETTWMVPQISSPPTASGLYWPKSSQISSDTSVFVPDICYSPVQMQNESATKCRRQF
VvBBx8	GSVIVT01009821001	MKIHCDVCSREEATVFCTADEAALCDACDHRVHHANKLASKHQRFSLLHPSPKQVPLCDVCQEKRAFLFCQQDRAILCRDCDLPIHTANEHTQKHNRFLLTGIKLSATSALYSSTTSVADSVSDHKSQSSLKKPESVPPEISHPPSITKTSSPTTAINSINKGGDASLTSEGVSTSSISEYLIEMLPGWHVEDFLDSTSAPSGFCKSAGDDVLPYLLDADLDNNLSSFSSENLGVWVPQAPTPLHPSQYSSFMGGQIGLKESKEATTMKPNSKKWGDDVFTVPQISPPSVGSKRSRSFWQYHH
VvBBx9	GSVIVT01036499001	MADTCLAPHLGAEFAFTSVARNMESDACHSKGFSTTPTCLFRLPTVTSSPPFVHCAPETQTYAHSHSLTHMLKDEGCNADAAAGGGGGWARVCDTCRSAACTIYCRADSAYLCAGCDARIHAANRVASQHERVWVCESCERAPAAFVCKADAASLCATCDADIHSANPLARRHHRVPVLPIAGCLYGPPATDPGGTEDEDEAASWLLLNPVKNNNGSSNNQNNGLLFGGEVDEYLDLVEYNSCPENQFSDQYNQQQPPPHYSVPHKNYGGDRVVPVQCGEAKGQLHQQHQQQGFHLGMEYESSKAAYSYNPSISHSVSVSSMDVGVVPEATTMSDISISISHPRPPKGTIDLFSGPPIQMPTQLTPMDREARVLRYREKKKTRKFEKTIRYASRKAYAE…
VvBBx10	GSVIVT01011897001	MISEKNVANAVGGKTARACDSCIRKRARFYCAADDAFLCQACDMSVHSANPLARRHERVRLKTASLKLPGADSLENSMPSWHQGFTRKARTPRHGKPAAHPAFKSDELTRNPLPFVPEIGADETSYDDNEEQLLYRVPIFDPFVAELCASTNSNEAVTTVANDTETADVTGSETKALVAGRGHDVDSLHGFLPSDMDLAEFAADVESLLGKGLDNESFGMEGLGLIDCKEKESVEYSLHSGRVKLEEEEDIGGVMACQADAEIDMTREPFELNFDYGSPATCEEEEEKVAVGAMDMNNKVDDPKKKNKILLRLDYEAIITAWASQGSPWTNGHRPELDPDDCWPDCLGTCGIQVHHPYGEFGGMGEQQAAMGDGGREARVSRYREKRRTRLFSKKIRYE…
VvBBx11	GSVIVT01030127001	MGYICDFCGEQRSIVYCRSDAASLCLSCDRHVHSANALSRRHSRTLLCERCNSQPAFVRCIEEKISLCQNCDWTGHGGSTTTSSHKKETINCYSGCPSSEGLSTMWPFVLDLPSTGNSTCEQGLSLMCLNETSEMNSWGPPGNSSRQDASLTVEVNDANNVDKSSILIGSSSVPELNSPSQKLDQPSGSADLTLPKLLCPGTDDLGFCEDDSLYEDFNMDEVDLNLENYEELFGVALSHSEQLFENGGIDSLFGKMDTSGADSHCQGAVIAEGSVGLANAVQPTYSNAASADSIMSSKTEPILCFTGKQAHSSLSFSGLTGESSAGDYQDCGASPTFLMGEPPWCPPGPESSLPSTSRSSAVMRYREKKKNRKFDKRVRYASRKARADVRQRVKGRFVK…
VvBBx12	GSVIVT01010991001	MALLYCRADSAKLCLSCDREVHSTNQLFTKHTRSRLCDVCDASPASILCSTDNLVLCQNCDWAKHGRSLSSAHDRRPLEGFSGQPSVTELLAFVGFEDLGKKSLFCGDESEFSDFLVWDTPAVVNLDDLIVSTACDHNFQAMGVPPLPKNRGAPCGQHKAEIIHQLRQLAKIELSFDFDHGDAKPPIGFQSHIPKQLIQKENECNSCDHEVEFVFPTYEASAFQWCSDGSEAANQVLPSVLLGSCADEKCLVPRKHSDIGGSVSHTNGSDEGKSECPVVTKTLPALPKVSVHELNSQERDSAISRYKEKKKTRRYEKHIRYESRKARAESRIRIKGRFAKMDH
VvBBx13	GSVIVT01014471001	MEVEGGTPFFTDESGLREMKEMKECELCSFPARMFCESDQARLCWDCDEKVHGANFLVARHSRSLLCHACQAPTPWKASGTRLAPTVSVCEACVLRGNTDDEEDDDDDHDDDDENDGDEGDEDDDVEEEEDGENQVVPLSSSAASLLLPPDASSSSSEDGEASSRFSARGRGGVSALKRTRQNADLDLDSDDDIGCCSWQHNHKASRTAYDEEDTSLSSRRPCYERQPTELNRSLKLEDQGETESTSTAIVGSIKRFQKSIISGDEAPAMILGICKLSKDPRAVDLRPTANPTIPSRTV
VvBBx14	GSVIVT01029107001	MCEVCEQAPASVTCKADAAALCVTCDRDIHSANPLARRHDRVPVVPFYDSAESLVKSTAAAVGFLVPGGAGDEEDSEAASWLLPNPKLPEGPEVKSGEVFFSDIDPFLDFDYPDAKFPHHHHHHCGGNDGVVPVQAKDPSPPVTNHPADNCFELDFSRSKLSAYNYTAQSLSQSISSSDVGVVPDGNCNSIDPIIWNGSRSEGVEVQREEKEPEIRENHQIRLQKSLRRDASKNQRPFRKANRDGIGDG
VvBBx15	GSVIVT01030628001	MEPICEFCGVVRAVVYCKSDAARLCLHCDNSVHSANALSRRHLRSLLCDKCNLQPGIYRCMDEKLCICQACDWIGNGCSAPGHRLQSLQFYMGCPSLSDFSRLWSSVLDLPSATGLKAGWGSMNSFTSSYCKDQTPFLPDESNPSKVISFIFSLLINQSQSQGCSNFKDLGLNEGGDLCQGINMDDVAVNFENSDEMIGSSQGHSTCRYDNAGMDSRLMDKNLSMGLGFPGGQVHASVSLSLSNVTGESSAADYQDCGLSPAFLAGESPWTSNLDAHCPQARDKAKMRYNEKKKTRTFGKQIRYASRKARADTRKRVRGRFVKAGEAYDYDPLTSTSN
VvBBx16	GSVIVT01014591001	MDKEIVVYCHSWTKEPRPDFWLFEVGFLRGVWLMGSVEPVCEFCGVARAVVYCKQDMAALCLQCDGFVHSANFISQRHVRSLLCDKCNSQPATIQCLEDEACLCESCECNVNSCLGSEHKHQPLSFYSGSPSPEEFIEIWSSSPSCKSPVSLSTNCINSYWENRNNSRSLFWSVTSLTNRMKELETFTKMSSSPMSPPQALFFSSVPQLLKQDPSESQNLHICNVNNPCEGRMDDAELNLEKSDKVYGSLQCYINSFEDIGMSCPYMDKSLPADESNIKAVNDQEPINPCRSQSVNLNFPTGLVQSGASLSLSNITGESCVADYQDCGLSAVILNGNPTWDANLGTSCSQARVEAKKRYNKKKKTRMYVCNSTHY
VvBBx17	GSVIVT01011821001	MEKICEFCTSLRPVVYCKADAALLCLSCDAKVHSANALSNRHPRTLLCESCKCRPTSLRCLDHRVFLCRNCDRSLHEVSSQHHRRAIRSYVGCPSAKDFVALWGFELNEMETVAPRDQFVSTSCGPLEQGVRNSSFSRHSCQQDGVSSLAFELNSSISIFGAESEVGSSTQQSKAFYNGQGQQKTSVILQQILDLKRLQLTDRKNTSSLIRGQEQIDISSSKFSTSQRLDDDLDEHSQNSLGICSDLQQMDSPKQELKVEPFPSPFSQLEQLSSSSTVGIPLHGDPFWQCKSPIQSSQLWSQNMQDLGVCEDVNCFDDFNIPDVDLTFQNFEELFGGDQDPTRLPVDIEDVTYSSLE
VvBBx18	GSVIVT01012125001	MVMKPAWLDGLMAETFFAGCGVHENRRKNEKNVFCLECCQSICPHCLPSHRSHPLLQVRRYVYHDVVRLDDLEKLINCSYIQPYTINSAKVIFLNQRPQSRSCKGSANICFTCDRILQEPFRFCSISCKVDYMVYQGEDLSSIIYRFDESDFAYSQFEGLRMEDEEGQITPNSILEDPLQFKASSCSSNETSGNSGISRDPEAVVRKKKKSTGFLPGNFLSLSSRRKGAPHRSPLS
VvBBx19	GSVIVT01000440001	MKGCELCGCPARMYCESDQASLCWDCDAKVHGANFLVARHSRSLLCHVCRSPTPWRASGAKLGHTVSVCERCDDEYDDDDDVEDEEEEEEEDDDFGGDDEDGDNQVVPWSSTPPPPEASSSSSEESLNSFSSGNRDVPGSFTMLSLKRMRETASDLRSQDDFNRPSSQPNYASARAAAARSAADDGEAISEDALRPFKDRRIEQNRPVQPQAGSRTAEIVDSLNRLHNQDITSGSDASSIIAGICNLSKQSGAVDLDCSSSRSRRI
VvBBx20	GSVIVT01027645001	MVSSNLLPRWLEALLREKFFNACVIHEYAKKNEKNIFCLDCCTSICPHCLSPHRSHRLLQIRRYVYHDVIRLDDAEKLMDCASVQAYTTNSAKVVFLNQRPQTRQFRGSGNICSTCDRSLQDPYHFCSLSCKIDYLLRTEGKLSKYLFECEYLTLPEPGCELEDGLLTPDSVLEPPGSMRTSSSSSAGEGAGGVGCRTLACTATTEFVRKKRSSVSVYRTACRPIYSPVSEISAGMMNRRKGTPQRSPLY
VvBBx21	GSVIVT01033703001	MPVPPWLEPLLTTPFFSICRTHGDAARSECNMYCLDCSGDSFCFYCRSSRHKDHQVIQIRRSSYHDVVRVAEIQKVLDISGVQTYVINSARVLFLNERPQPKTGKGVSHICETCGRSLLDPFRFCSLGCKLVGIKRNGDASFSLEAKNEMAMERGEGISRRESSRDEDELREGLQQDIYPPTPPPPPSSARRRKGIPHRAPFAS
VvBBx22	GSVIVT01004782001	MKMVGFGCDIPHWLEILLGEKFFNACVVHECAKKNEKNIFCLDCCTSICPHCLLPHRHHRLLQIRRYVYHDVIRLDDAQELMDCSLVQSYTTNSAKVVFLNQRPMSRPFRGSGNLCYTCERSLQDPYLFCSLACKV
VvBBx23	GSVIVT01012869001	MIMGIQKPAWLEALYTQKFFVSCSIHETAKKNEKNILCLDCCTSICPHCLQFHRFHRLVQVRRYVYHDVVRLEDLEKLIDCSNVQAYTINSAKVVFIKKRPQNRQFKGSGNYCTSCDRSLQEPYIHCSLGCKVDFLLKHNKDLSPYLRTCHSLQLSPDFLVPPDMGEDEMTNETPHSTIVDCDEPMSSSSGSSGSENMSMMCTEIVRKKRSGLYVCGRSASKVSEEDMATSMSRRKGIPHRSPMC
VvBBx24	GSVIVT01035737001	MGNKVKEEEKIERTIRGLLKLAENRRCINCNSLGPQYVCTTFLTFVCTNCSGIHREFTHRIKSVSMAKFTTEEVTALQAGGNERAREIYLKDWDPQRHSLPDSSNLHKLREFIKHVYVDRKYTGERNVDKLPMVKVGNSGSRNSSLEVACEWRNSERSSPSGRSGDNSIRYYYDERRSPRFSHEHSRSGGFRRNPVRFEVVDDRVRDDRLGGGRRTESNRFSNGESRQISRLPDSQRKVDVSSSPEVRPVSNILGENVSPLHAGELPNTNDKKDANASAHPKVSYMLNHAGNLFYV
VvBBx25	GSVIVT01031446001	MLVPPWVESFLSTRFYSGCTKHPDAAHKECNMFCIDCRSDAFCSHCRISLHSGHAVIQIRRSSYHNAVKVMEVEKLLDVSGVQSYVVNKCKVVYLDRKTQVKPSNGNASHACEVCRRGLLTNFRFCSLRCKVC
VvBBx26	GSVIVT01001279001	MAHVDQRVMNGRVFNSLLLFITIPDLLQPPSHKSKKKKMVGFGCDIPHWLEILLGEKFFNACVVHECAKKNEKNIFCLDCCTSICPHCLLPHRHHRLLQIRRYVYHDVIRLDDAQKLMDCSLVQSYTTNSAKVVFLNQRPMSRPFRGSGNLCYTCDRSLQDPYLFCSLACKVRFALKFIINLLRFLHLARGEAFSELDDRQMTPESVLDSPVSLRTSSGSSSTGGAVSCRALACTATTEFVKKKRSSVSVPRFPFRPILSPTSDNAGGINRRKGVPHRSPLH

## Sheet: Os
The information of the BBX family				The information of the PEBP family
Gene name	Locus name	Sequence		Gene name	Locus name	Sequence
OsBBX1	LOC_Os09g35880	MRTICDVCESAPAVLFCVADEAALCRSCDEKVHMCNKLARRHVRVGLADPNKVQRCDICENAPAFFYCEIDGTSLCLSCDMTVHVGGKRTHGRYLLLRQRVEFPGDKPGHMDDVAMQQKDPENRTDQKKAPHSVTKEQMANHHNVSDDPASDGNCDDQGNIDSKMIDLNMRPVRTHGQGSNSQTQGVDVSVNNHDSPGVVPTCNFEREANK		OsFTL1	LOC_Os01g11940	MTGSSCPADSSQLLYPRRGAPTTTTTSRPPLHPLIAHAPYDVVLHRSVVLSISSARDQAELASFWCYIRLGGGASAKRAAGEDDRSRSSLTAARGGGGETMSGRGRGDPLVLGRVVGDVVDPFVRRVALRVAYGAREVANGCELRPSAVADQPRVAVGGPDMRTFYTLVMVDPDAPSPSDPNLREYLHWLVTDIPATTGVSFGTEVVCYESPRPVLGIHRLVFLLFEQLGRQTVYAPGWRQNFSTRDFAELYNLGLPVAAVYFNCQRESGTGGRRM
OsBBX2	LOC_Os06g05890	MKIQCNACGAAEARVLCCADEAALCTACDEEVHAANKLAGKHQRVPLLSDDGGAAPAAAAPAVPKCDICQEASGYFFCLEDRALLCRDCDVSIHTVNSFVSVHQRFLLTGVQVGLDPADPVPPVADKHVKSAGGSVDSATKHLQRNPTDLSGENSASLPSQNVINGNYSRQSSVTMAKTGQVNWTMSNNTIRSIDPPPKYSSEESPALLLASHTSTMAAYSSQISKDSDRIYNLPFTGGNGSDSLHDWHVDEFFSNSEFGFAEHGSSKGDNAKPGSAGGSPQCRLAEGLFVEGLLGQVPDNPWTVPEVPSPPTASGLYWQNNLLCPSYDSTMFVPEISSLENSQNNFTVSAGLKRRRRQF		OsFTL2	LOC_Os06g06320	MAGSGRDRDPLVVGRVVGDVLDAFVRSTNLKVTYGSKTVSNGCELKPSMVTHQPRVEVGGNDMRTFYTLVMVDPDAPSPSDPNLREYLHWLVTDIPGTTAASFGQEVMCYESPRPTMGIHRLVFVLFQQLGRQTVYAPGWRQNFNTKDFAELYNLGSPVAAVYFNCQREAGSGGRRVYP
OsBBX3	LOC_Os02g39710	MEAVEDKAMVGVGGAVAAGYSSSSWGLGTRACDSCGGEAARLYCRADGAFLCARCDARAHGAGSRHARVWLCEVCEHAPAAVTCRADAAALCAACDADIHSANPLARRHERLPVAPFFGPLADAPQPFPFSQAAADAAAAREEDADDDRSNEAEAASWLLPEPDDNSHEDSAAAADAFFADTGAYLGVDLDFARSMDGIKAIGVPVAPPELDLTAGSLFYPEHSMAHSLSSSEVAIVPDALSAGSAAPPMVVVVASKGKEREARLMRYREKRKNRRFDKTIRYASRKAYAETRPRIKGRFAKRTADADDDDEAPCSPAFSALAASDGVVPSF		OsFTL3	LOC_Os06g06300	MAGSGRDDPLVVGRIVGDVLDPFVRITNLSVSYGARIVSNGCELKPSMVTQQPRVVVGGNDMRTFYTLVMVDPDAPSPSNPNLREYLHWLVTDIPGTTGATFGQEVMCYESPRPTMGIHRLVFVLFQQLGRQTVYAPGWRQNFSTRNFAELYNLGSPVATVYFNCQREAGSGGRRVYP
OsBBX4	LOC_Os05g11510	MSPPPPPYYHHLLLLRSSPTTTGGGARVLAAAELARMKLLCSACEAAEASVLCCADEAALCARCDRDIHAANRLAGKHLRLPLLSPASSSSSSAAALAPPPPSPPKCDICQESHAYFFCLEDRALLCRSCDVAVHTANAFVSAHRRFLLTGVQVGQEQDEHSPDPPEPSPPPPPPPPASKSDHPAPLYGEGGGGFSWDAADSPAAGGLPDWSAVVDQFGSPPPPRHTDTATVTTPPPTKRSPRAPAFGGQGGMMDWPLGEFFGGFTDFTGGFGFGFGDSGTSKADSGKLGGSTDGSPYYRSSSEDDRNADELFGQVPEIQWSVPELPSPPTASGLHWQRHPAATHGGGGGGPDTTAFVPDICSPDSCFPATTSKRRRQ		OsFTL4	LOC_Os09g33850	MSRGRDPLALSQVIGDVLDPFIKSAAMRINYGEKEITNGTGVRSSAVFTAPHVEIEGRDQTKLYTLVMVDPDAPSPSKPEYREYLHWLVTDIPEAIDARFGNEIVPYEAPRPPAGIHRLVFVLFKQEARQTVYAPGWRQNFNVRDFSAFYNLGPPVAALYFNCQKESGVGGRR
OsBBX5	LOC_Os04g42020	MEGDDKSAVVGGAYWGLAARACDACGGEAARLFCRADAAFLCAGCDARAHGPGSRHARVWLCEVCEHAPAAVTCRADAAALCAACDADIHSANPLARRHERLPVAPFFGALADAPKPGSGAHGGDAAAADDDGSNDAEAASWLLPEPDHGQKDGAVGATDELYADSDPYLDLDFARSMDDIKAIGVQNGPPELDITGGKLFYSDHSMNHSVSSSEAAVVPDAAAGGGAPMPVVSRGREREARLMRYREKRKSRRFEKTIRYASRKAYAETRPRIKGRFAKRTKGGAGADADADADADGEDEEMYSSAAAAVAALMAPGGSDADYGVDGVVPTF		OsFTL5	LOC_Os02g39064	MSRDPLVVGNVVGDILDPFIKSASLRVLYSNRELTNGSELKPSQVANEPRIEIAGRDMRTLYTLVMVDPDSPSPSNPTKREYLHWLVTDIPETTNASFGNEIVSYESPKPTAGIHRFVFVLFRQSVQQTIYAPGWRQNFNTRDFSALYNLGPPVAAVFFNCQRENGCGGRRYIR
OsBBX6	LOC_Os01g10580	MKVLCSACEAAEARVLCCADDAALCARCDLHVHAANRLAGKHHRLPLLSSSSSSSSPSPPTCDICQDAHAYFFCVEDRALLCRACDVAVHTANALVSAHRRFLLTGVHVGLDAAADDDDKHPPHPLSSSLPRNTAPPPQPPPKRSPSPIYSDDDVIDWATGGHDIGITGNLPDWSLVDEQFNTPALPPVVTKTPPKRASRGPVTAGTAAAVFGNLAGGSPDWPLNEFFGFADFSSGFGFAENGTSKADSGKIGSMDGSPNGGRSSSSSSSSSAAAAGGGGGGQDFFGQVPEVHWAVPELPSPPTASGLHWQRDPRYGGGATDASAVFVPDISSPENPFRCFAAAAAGDHTMKRRRRC		OsFTL6	LOC_Os04g41130	MSRDPLVVGHVVGDILDPFNKSASLKVLYNNKELTNGSELKPSQVANEPRIEIAGRDIRNLYTLVMVDPDSPSPSNPTKREYLHWLVTDIPESANASYGNEVVSYESPKPTAGIHRFVFILFRQYVQQTIYAPGWRPNFNTRDFSALYNLGPPVAAVFFNCQRENGCGGRRYIR
OsBBX7	LOC_Os06g49880	MRVQCDVCAAEPAAVLCCADEAALCSACDRRVHRANRLASKHRRLPLVHPSSSSSGDGGAAAAPLCDVCREKRGLVFCVEDRAILCADCDEPIHSANDLTAKHTRFLLVGAKLSPAALAEQPLPSSDCSSDDDAAAAATEEEYHSSAASTGAAVSAPLDASSNGAGGGGGVGGSSISDYLTTICPGWRVEDLLPDDDAFAAAAAQAGKEKDERVPFLDADLFDVVAGRPEKKGGAWAPHVPHLPAWCLDEVPVVVAASAAPAATPVKAKQGHVRDSHWSDSDAFAVPEFSPPPPPAKRARPSSQFWCF		OsFTL7	LOC_Os12g13030	MSMSRDPLVVGSIVGDVVDHFGASALLRLFYNHREMTSGSELRPSQVAGEPAVQITGGRDGRALYTLVMVDPDAPSPSNPSKREYLHWLVTDVPEGGDTSKGTEVVAYESPRPTAGIHRLVFIVFRQTVRQSIYAPGWRSNFNTRDFAACYSLGSPVAAAYFNCQREGGCGGRRYRS
OsBBX8	LOC_Os12g10660	MKIGCDACEQAEAAVLCCADEAALCRRCDAAVHSANRLAGKHTRVALLLPSSSSAAAGDDDHHPTCDICQEKTGYFFCLEDRALLCRSCDVAVHTATAHAAAHRRFLITGVRIGGSVDAAAAADVIVSPTSSSIAPAGSASSNHAGAAGNNNGRSPAPVRFSGGDGGVEPEQQWPWSDVFAADDDDDVSAAMEQCYYHGISEPHSSSLTG		OsFTL8	LOC_Os01g10590	MSSANSLVLGRVIGDVVDLFSPEVTLRVMYNGVRVVNGEDLRPSAVSARPSVEVMVDPDAPNPSNPTLREYLHWLVTDIPGTTDANYGREVVCYESPRPAAGIHRVAVVLFRQMARGGVDQPPLLRHNFSTRGFADDHALGAPVAAAFFTCKPEGGTGGRRFRPPSRHS
OsBBX9	LOC_Os04g45690	MKVQCDVCAAEAASVFCCADEAALCDACDRRVHSANKLAGKHRRFSLLQPLASSSSAQKPPLCDICQEKRGFLFCKEDRAILCRECDVTVHTTSELTRRHGRFLLTGVRLSSAPMDSPAPSEEEEEEAGEDYSCSPSSVAGTAAGSASDGSSISEYLTKTLPGWHVEDFLVDEATAASSSSDGLFQGGLLAQIGGVPDGYAAWAGREQLHSGVAVAADERASRERWVPQMNAEWGAGSKRPRASPPCLYW		OsFTL9	LOC_Os01g54490	MSGVPTVEPLVLAHVIHDVLDPFRPTMPLRITYNDRLLLAGAELKPSATVHKPRVDIGGTDLRVFYTLVLVDPDAPSPSNPSLGEMVIDIPGTTGVNCQDLMLYERPELRYGIHRMVFVLFRQLGRGTVFAPEMRHNFHCRSFAQQYHLDIVAATYFNCQREAGSGGRRFRSESS
OsBBX10	LOC_Os06g19444	MGALCDFCGEQRSMVYCRSDAASLCLSCDRNVHSANALSRRHTRTLLCDRCASQPAMVRCLVENASLCQNCDWNGHSAGSSAAGHKRQTINCYSGCPSSSELSKIWTFVSDIPNVAPEPNCEQGISMMSISDSGVSNQDNAAGDSSLLDIASATLMSDLGTAGKPKSLIGSSSEAGVNLLPLATDQMAGSVDSTSAKVPYTADQDMFSKDSIYEDFCVDDVDLSFENYEELFGTSHIQTEQLFDDAGIDSYFESKEIPSGNSDEQPKLMQPVTSNAVSADSGMSIPGAKGDSSLCIPVRQARSSISLSFSGLTGESSAGDYQDCGVSPVLLMGEPPWHPPGPEGSFAGATRDDAITRYKEKKKRRKFDKKIRYASRKARADVRKRVKGRFVKAGEAYDY…		OsFTL10	LOC_Os05g44180	MDPLYLSQIIPDVLDPFISTISLRVTYNSRLLLAGAALKPSAVVSKPQVDVGGNDMRVSYTLVLVDPDAPSPSDPSLREYLHWMVTDIPETTSISFGEELILYEKPEPRSGIHRMVFVLFRQLGRRTVFAPEKRHNFNCRIFARQHHLNIVAATYFNCQREAGWGGRKFAPEGP
OsBBX11	LOC_Os02g43170	MKVQCDVCAAEAASVFCCADEAALCDACDHRVHRANKLAGKHRRFSLLNPSASGRSPTSTTAPLCDICQEKRGFLFCKEDRAILCRECDVPVHTASELTMRHSRYLLTGVRLSSEPAASPAPPSEEENSSSFCCSADDAVPAPAAPATSHGGSSGSSSISEYLTTLPGWHVEDFLVDDATAEAAAAAAATSSGISANGPCQGVTRIGGLQESAGYPAWMAQQQLCCDGLVAGDASPASRERWVPQMYADQLAAGSKRSRTSTASSYSYW		OsFTL11	LOC_Os11g18870	MSRDPLVVGHVVGDIVDPFVTTASLRVFYNSKEMTNGSELKPSQVLNQPRIYIEGRDMRTLYTLVMVDPDAPSPSNPTKREYLHWMVTDIPETTDARFGNEIVPYESPRPTAGIHRFVFILFRQSVRQTTYAPGWRQNFNTRDFAELYNLGSPVAALFFNCQRENGCGGRRCVR
OsBBX12	LOC_Os06g16370	MNYNFGGNVFDQEVGVGGEGGGGGEGSGCPWARPCDGCRAAPSVVYCRADAAYLCASCDARVHAANRVASRHERVRVCEACERAPAALACRADAAALCVACDVQVHSANPLPAITIPATSVLAEAVVATATVLGDKDEEVDSWLLLSKDSDNNNNNNNNNDNDNNDNNNSNSSNNGMYFGEVDEYFDLVGYNSYYDNRIENNQDRQYGMHEQQEQQQQQQEMQKEFAEKEGSECVVPSQITMLSEQQHSGYGVVGADQAASMTAGVSAYTDSISNSISFSSMEAGIVPDSTVIDMPNSRILTPAGAINLFSGPSLQMSLHFSSMDREARVLRYREKKKARKFEKTIRYETRKAYAEARPRIKGRFAKRSDVQIEVDQMFSTAALSDGSYGTVPWF		OsFTL12	LOC_Os06g35940	MANDSLTRSHIVGDVLDQFSNSVPLTVMYDGRPVFNGKEFRSSAVSMKPRVEIGGDDFRFAYTLVMVDPDAPNPSNPTLREYLHWMVTDIPSSTDDSFGREIVTYESPSPTMGIHRIVMVLYQQLGRGTVFAPQVRQNFNLRSFARRFNLGKPVAAMYFNCQRPTGTGGRRPT
OsBBX13	LOC_Os02g49230	MLISHPMLSNSSGSFHGLYQYTYISPTLTKEWKQTHHYPGRIPLNSTVEQKARKVAVLVALSASGSAPVLYRTMDALCDFCREQRSMVYCRSDAASLCLSCDRNVHSANALSRRHTRTLLCDRCVGQPAAVRCLEENTSLCQNCDWNGHGAASSAAGHKRQTINCYSGCPSSAELSRIWSFSMDIPTVAAEPNCEEGINMMSINDNDVNNHCGAPEDGRLLDIASTALMSDLPTGDKFKPLIGSSSGDGMNLLPLNSDQPAEPVSTTPKAPCVTDKDMFNDGSVYGDFCVDDADLTFENYEELFGTSHVQTEQLFDDAGIDSYFEMKDVPADESNEQPKPVQPECSNVASVDSGMSNPAARADSSHCIPGRQAISNISLSFSGLTGESSAGYFQDCGVS…		OsFTL13	LOC_Os02g13830	MANDSLATGRVIGDVLDPFISTVDLTVMYGDDGMPVISGVELRAPAVAEKPVVEVGGDDLRVAYTLVMVDPDAPNPSNPTLREYLHWMVTDIPASTDATYGREVVCYESPNPTTGIHRMVLVLFRQLGRETVYAPAVRHNFTTRAFARRYNLGAPVAAVYFNCQRQAGSGGRRFTGPYTSRRRQA
OsBBX14	LOC_Os02g39360	MKIQCDACESAAAAVVCCADEAALCAACDVEVHAANKLAGKHQRLPLEALSARLPRCDVCQEKAAFIFCVEDRALFCRDCDEPIHVPGTLSGNHQRYLATGIRVGFASASPCDGGSDAHDSDHHAPPMGSSEHHHHHQQPAPTVAVDTPSPQFLPQGWAVDELLQFSDYETGDKLQKESSPPLGFQELEWFADIDLFHNQAPKGGAAAGRTTAEVPELFASQAANDVAYYRPPTRTAAAAFTAATGFRQSKKARVELPDDEEDYLIVPDLG		OsCEN1	LOC_Os11g05470	MSRSVEPLVVGRVIGEVLDTFNPCMKMIVTYNSNKLVFNGHELYPSAVVSKPRVEVQGGDLRSFFTLVMTDPDVPGPSDPYLREHLHWIVTDIPGTTDASFGREVISYESPKPNIGIHRFIFVLFKQKRRQTVIVPSFRDHFNTRRFAEENDLGLPVAAVYFNAQRETAARRR
OsBBX15	LOC_Os06g44450	MMELRKYWGVGGRRCGACEASPAAVHCRGCGGVYLCTACDARPGHARAAHERVWVCEVCEVAPAAVTCKADAAVLCAACDADIHDANPLARRHARVPVAPIGSAAAAAVAAEAMLFGVAAAGAEAEAVEDKAAAEHHHHQQRQQHGALNLNVEAKDMKLDYLFSDLDPYLNVEFARFPHADSVVPNGAGAGAAIELDFTCGLGVGVGGAKQSYSSYTATDLAHSGSSSEVGVVPEAMCGGGGAIDLDFTRPKPQPYMPYTATPPPSHSVVSAQMSSSVVDVGVVPERAAAMGEGREARLMRYREKRKNRRFEKTIRYASRKAYAETRPRIKGRFAKRADHDADDADADADDPAAVPSSYMLDFGYGVVPSF		OsCEN2	LOC_Os02g32950	MSRVLEPLIVGKVIGEVLDNFNPTVKMTATYGANKQVFNGHEFFPSAVAGKPRVEVQGGDLRSFFTLVMTDPDVPGPSDPYLREHLHWIVTDIPGTTDASFGREVVSYESPRPNIGIHRFILVLFRQKRRQAVSPPPSRDRFSTRQFAEDNDLGLPVAAVYFNAQRETAARRR
OsBBX16	LOC_Os02g08150	MEMELGLGRYWGVGRRRCGACAVAPAAVHCRTCDGDGGGGGYLCAGCDAEHGRAGHERVWVCEVCELAPAAVTCKADAAALCAACDSDIHDANPLARRHERVPVHPIGSSAAPPPDALLLGGENDAAAAVDGGGGGKEVKLDFLFADFMDPYLGGSPELARFPHADSVVPNHNGSAGPAMELGFAGGGGAAVKPSYSSYTAASLGNSGSSSEVGLVPDAICGGGGGGIIELDFAQSKAAYLPYASTPSHSMSSSMDMGVAAPEMSDCAAAAAGRAYAAEGRAARLMRYREKRKNRRFEKTIRYASRKAYAETRPRVKGRFAKRADDHDAAAPPPQIMLDFAGYGVVPTF		OsCEN3	LOC_Os12g05590	MSRSVEPLVVGRVIGEVIDSFNPCTKMIVTYNSNKLVFNGHEFYPSAVVSKPRVEVQGGDMRSFFTLVMTDPDVPGPSDPYLREHLHWIVTDIPGTTDASFGREIISYESPKPSIGIHRFVFVLFKQKRRQAVVVPSSRDHFNTRQFAEENELGLPVAAVYFNAQRETAARRR
OsBBX17	LOC_Os09g06464	MLKLEPEFPGLPQRCDSCRSAPCAFYCLADSAALCATCDADVHSVNPLARRHRRVPMGVVAAPGAGGAFVVRPAGGVNSSWPIREGRRCDYDDDDADAAGEEDEEATSWLLFDPLKDSSDQGLPPFGDALVADFLNLGGGAGEKEDASSSKDCSSSHGKSSEGSHEFAVPGEPVPERQGFGAVSMDITDYDASNFRRGYSFGASLGHSVSMSSLENMSTVPDCGVPDITTSYLRSSKSTIDLFTAAAGSPVAAHSIMSPPQFMGAIDREARVHRYREKRKTRRFEKTIRYASRKAYAETRPRIKGRFAKRSDTDLEVDQYFSTTADSSCGVVPTF		OsCEN4	LOC_Os04g33570	MSRVLEPLVVGKVIGEVIDNFNPTVKMTATYSSNKQVFNGHELFPSAVVSKPRVEVQGGDLRSFFTLVMTDPDVPGPSDPYLREHLHWIVTDIPGTTDASFGREVVSYESPKPNIGIHRFVLVLFKQKRRQAVTPPSSRDYFSTRRFAADNDLGLPVAAVYFNAQRETAARRR
OsBBX18	LOC_Os02g49880	MSCSSEKAAGAVGGKAARACDSCLRRRARWYCAADDAFLCQGCDTSVHSANPLARRHERLRLRVSSPPPLTARASVEEEAAAAVGTTTTTTSKREGGVTPAWSKRKARTRRPQVKSVGQLLSRRLVVPEMAVESSDERKADEDGAHEELEGQLLYRVPVFDPSLAEFCSPPPIDDAAAASSSCFKEDAADGAVEDAKYPAAAASSPVQQLPDSFVNFEPTDAELREFAADMEALLGQGLDDSNELQDSFYMETLGLITPPVEESGRVKMELDGGVASNSRVSLPSCRAHPKPEDVESADVLDIDFNCTSPDEQKSSASNGAAADSQFFHRSLDLRLNYEAIIESWGNSPWTDGRPPHGQLDDFWPNDHHYSGLWAAGGGGHGAEVGMMTVRPRMDGPGR…		OsMFT1	LOC_Os06g30370	MASHVDPLVVGRVIGDVVDLFVPTTAMSVRFGTKDLTNGCEIKPSVAAAPPAVQIAGRVNELFALVMTDPDAPSPSEPTMREWLHWLVVNIPGGTDPSQGDVVVPYMGPRPPVGIHRYVMVLFQQKARVAAPPPDEDAARARFSTRAFADRHDLGLPVAALYFNAQKEPANRRRRY
OsBBX19	LOC_Os06g15330	MSSTAKAAAAGAVGAKSARACDGCLRRRARWYCAADDAFLCQGCDTSVHSANPLARRHERLRLRPSSPPPLVPPSGSGRRDEAVPAAWFKRKARTPRSHAAKSAAAFGQLLSRRLVVVPEAAAGSGGDSPEERKDEGEIVEEQEQLLYRVPIFDPALSEFCSPPPLEDAAAAVSCCNEDGAVENPTKPSMTTTTATTPPLQFFPDGQANFGPTDAELREFAADMEALLGRGLDDGNDEDSFCMETLGLIEPVDDDAGRVKVEADGDAGMTLAWCHELDTETSSGEMLDIDFDCGSPQAATTPDEKVGSSGPAAADDDAQLQQSNLALSLNYEAIIESWGTSPWTDGERPHVKLDDSWPRDYSGVWMAAAGVFGHGGEEQALTPRLGMDGGREARVSRYR…		OsMFT2	LOC_Os01g02120	MARFVDPLVVGRVIGEVVDLFVPSISMTAAYGDRDISNGCLVRPSAADYPPLVRISGRRNDLYTLIMTDPDAPSPSDPSMREFLHWIVVNIPGGTDASKGEEMVEYMGPRPTVGIHRYVLVLYEQKARFVDGALMPPADRPNFNTRAFAAYHQLGLPTAVVHFNSQREPANRRR
OsBBX20	LOC_Os03g50310	MASAAAATGAALGARTARACDGCMRRRARWHCPADDAFLCQACDASVHSANPLARRHHRVRLPSASSSPASSPRSAAAPRAGSDDPDAPAWLHGLKRRPRTPRTKPGGGGKHDASAATVAAAAASAVPDLEAEESGIVGDTDHDVGEEDDEDLLYRVPVFDPMLAELYNPVAADDEEQQIEQKPAARVVPFSEPSPEFASGSVEADGLSGFDVPDMELASFAADMESLLMGVDEGFDDLGFLDDEKPHVKLDLDMDMDFASISPAPAPEREERKRKRPEMILKLDYEGVIDSWARDGASPWFHGERPRFDPSESWPDFPAGSRGGLGAAVTAVTGGEREARVSRYREKRRTRLFAKKIRYEVRKLNAEKRPRMKGRFVKRAAALPPLPLPRHQHPPPPP…		OsPEBP	LOC_Os05g39250	MAQESLRLVSHPIAAHEGRLPRHYTLEGQGAKKDISPPVEWYGVPDGTRSLALVVHDVDAPDPDGPIVPWTHWVVANIPPSVKGLPEGFSGKEGAAAREYGGIQEGVNDWKQPGWRGPIPPSRGHRIQFKLYALDDEVHLGNKVTKDKLMDAIEGHVLGEAELMAVF
OsBBX21	LOC_Os06g45040	MGGEAERCALCGAAAAVHCEADAAFLCAACDAKVHGANFLASRHHRRRVAAGAVVVVEVEEEEGYESGASAASSTSCVSTADSDVAASAAARRGRRRRPRAAARPRAEVVLEGWGKRMGLAAGAARRRAAAAGRALRACGGDVAAARVPLRVAMAAALWWEVAAHRVSGVSGAGHADALRRLEACAHVPARLLTAVASSMARARARRRAAADNEEGWDECSCSEAPNALGGPHSFRTTEAPAFSFIASVRWKKRLLIVLAEYKYATSNQFPTLN
OsBBX22	LOC_Os08g42440	MKDGGGGGGRGQQQQWPCDYCGEAAAALHCRADAARLCVACDRHVHAANALSRKHVRAPLCAACAARPAAARVASASAPAFLCADCDTGCGGDDGAALRVPVEGFSGCPAAAELAASWGLDLPGGCGGEEEEADDAFFSALDYSMLAVDPVLRDLYVPCDPPEVVVAGGGRRLKGEALGHQLAEMARREAETAHPHTQPHSDLSPRTPRRTSAAASGRLQEKQAPPPLPHAAATAAPLPYTSLLMMAPANCTELMENNRVGDEDENVLWESTAPSVPPTQIWDFNLGKSRDHNENSALEVGFGSNNGGFMIKSYNDMLKEISSGTTKDLEDIYDSRYFAAAEDIMSTNVCQLSSKNPSTRSNKRKASSCASTIDGPTTSTSHVPAASGALGGSSNDRGS…
OsBBX23	LOC_Os08g15050	MMASDGSASPASCGGAACGVCGGAATVYCAADAAALCVPCDAAVHAANPLASRHDRVPLAVAMAAASSGVYDHLFAPDDDAASSWAAAAAAGAAVQGQGQGSPNDSSSSFTNDSAGGGGGGGAERSLFDLLSDVDIMSCGGGGLASSFDGAAAPPLWLHPGQLAALTPWSPADSVVVPTSAAGAVAAAAAAREERVRRYREKRKNRKFQKTIRYASRKAYAEARPRIKGRFVKRATTAAASSSSDDDSTAAAGVSGAGGAGAAATKEAKFWLSFSDDGRADGVGFYMDSTTAATAAYGVVPTF

## Sheet: Zm
The information of the BBX family				The information of the PEBP family
Gene name	Locus name	Sequence		Gene name	Locus name	Synonym	Sequence
ZmBBX1	GRMZM2G422644	MRTICDVCESAPAVLFCAADEAALCRPCDEKVHMCNKLASRHVRVGLADPNKLARCDICENSPAFFYCEIDGTSLCLSCDMTVHVGGKRTHGRYLLLRQRVEFPGDKPGHMDDVPMEIKDPENQREQNTPKEQMANHHNVNDPVSDGNCDGQGNIDSKMIDLNMRPARTHGQGSNSQTQGVDLSVNNHDSPGVVPTSNSERDAIK		ZmPEBP1	AC197705.4		MAAQEGGMRLVSHPIAAHDGRLPRQYTAEGQGAKKDMSPPLEWYGVPEGARSLALLVQDIDADPIVPWTHWVVANIPPATRGLPEGFSGAAGAGPGRDQLGGLQEGVNDWKQPGWRGPVPPSHGHRIQFKLYALDDEVHLGNKVTRDKLMEAIDGHVLEEAELIAVFQGVVANN
ZmBBX2	GRMZM2G143718	MRTICDVCESAPAVLFCAADEAALCRPCDEKVHMCNKLASRHVRVGLADPNKLVRCDICENSPAFFYCEIDGTSLCLSCDMTVHVGGKRTHGRYLLLRQRVEFPGDKPGHMDDVPMEIQDPENQRDQKKPPKEQTANHHNGDDPATDGNCDDQGNIDSKMIDLNMRPVRTHGQESNSQTQGVGLSVNNHDSPGVVPTSNSERDTSK		ZmPEBP2	GRMZM2G021614		MARFVDPLVVGRVIGEVVDLFVPSISMTVAYDGPKDISNGCLLKPSATAAPPLVRISGRRNDLYTLIMTDPDAPSPSNPTMREYLHWIVINIPGGTDATKAHAKRRHRSALTRAGVGAGEEVVEYMGPRPPVGIHRYVLVLFEQKTRVHAEAPGDRANFKTRAFAAAHELGLPTAVVYFNAQKEPASRRR
ZmBBX3	GRMZM2G028594	MKIQCNACGAAEARVLCCADEAALCVACDEEVHAANKLAGKHQRVPLLTDAAAAAAAAAPAVPKCDICQLVWCRSRGEGAYELYLDVANRLQGLMRLAQGANKQQPYPELLSLFEASGYFFCLEDRALLCRDCDVAIHTVNSFVSVHQRFLLTGVQVGLDPADPVPPIAEKHVNAVGGSVNQPVRHQPRRSPTVQFSVEGSASVPTKNVTNGDCSRQNFVPTARAEVVDWTMNNSTIRSVESPPKYISEESPTLLQSSQTTTVFSNQINGNSDGAYHLSFSGGNVTDSLPDWPVDEFFSNSEYGPNFGFSENGSSKAKLESDILSGIYMKKGDTAKLGGAGGSPQCRLAEGSVAEELLGQVPGLITDEYMGRVPENSWTVPEVPSPPTASGLNWHGNLC…		ZmPEBP3	GRMZM2G059358		MARFVDPLVVGRVIGEVVDLFVPSVSMTVAYGPKDISNGCLLKPSATAAPPLVRISGRRDDLYTLIMTDPDAPSPSDPTMREYLHWIVTNIPGGTDANKGEEVVEYMGPRPPVGIHRYVLVLFEQKTRVHAEGPGERANFNTRAFAAAHELGLPTAVVYFNAQKEPANHRRR
ZmBBX4	GRMZM2G018876	MRIQCDACEAAAAAVVCCADEAALCARCDVEIHAANKLASKHQRLPLGDAAALPASLPRCDVCQERPAFIFCVEDRALLCRDCDEPIHVPGTLSGNHQRYLATGIRVGFSSVCGASAEGLPPAPPKGSSKPTAVVSAPAAGTTTKTRTVKDALPQEVPSSPFLPPSGWAVEDLLELSDYESSDKKDSSLGLKELEWFEDIDLFHAHSPAKTAMAEFFASPQPVSNAGFYKANGARLFKKSRMEVPDDDDEDYFIVPDLG		ZmPEBP4	GRMZM2G152689		MARFVDPLVVGRVIGEVVDLFVPSVSMTVAYGPKDISNGCLLKPSATAAPPLVRISGRRDDLYTLIMTDPDAPSPSDPTMREYLHWIVTNIPGGTDANKGEEVVEYMGPRPPVGIHRYVLVLFEQKTRVHAEGPGERANFNTRAFAAAHELGLPTAVVYFNAQKEPANHRRR
ZmBBX5	GRMZM2G070446	MRIQCNACGAAEARVLCCADEAALCVACDEEVHAANKLAGKHQRVQLLTDSATAAASPAPAVPKCDICQEASGYFFCLEDRALLCRDCDVAIHTVNSFVSVHQRFLLTGVQVGLDPADPVPPIAEKHVNASGGSVKQSVRHLPRRSPGVQFSVEGSASVPSKNVSNGDYSRQNSVPTARAEVVDWTKNNTTIQSVESPPKYMSEESPTLLQSSQTTTVFSNQINGNSDGTYHLSFSSGNVTDSLPDWPVDEFFSNSEYVPNLGFSEHGSSKGDNAKLESAGGSLQCRLAEGSIAEELLGQVPGLITDDYMSRVPENSWTVPEVPSPPTASGLNWHGNLCFPAYDSTMFVPEITSLQNSQNQFTVPSSFKRRRREY		ZmPEBP5	GRMZM2G117057	ZCN11	MAAHVDPLVVGRVIGDVVDLFVPTVAVSARFGAKDLTNGCEIKPSVAAAAPAVLIAGRANDLFTLVMTDPDAPSPSEPTMRELLHWLVVNIPGGADASQGGETVVPYVGPRPPVGIHRYVLVVYQQKARVTAPPSLAPATEATRARFSNRAFADRHDLGLPVAAMFFNAQKETASRRRHY
ZmBBX6	GRMZM5G834596	MKVLCSACEAAEARLLCCADEAALCARCDRDVHAANRLAGKHHRLPLLPPDDVSAPNCDICQEAHAYFFCVEDRALLCRACDMAVHTANAFVSAHRRFLLTGVQVGLQPAAAAQDADPHPPAAAEPLQTPPPPDRKAAAAGDGSSPALLYSDDDIDWAAGADAGGGVSVAVTLPDWSLVHEQFGAPPVVPRHADPALARTPSSKRSPRRSVAAAFTVQGGGGLAGGLPDWPLDEFFGFSEYSAGLAFAENDTSKADSGKLGSTDGSPAGRPSSDASQDFFGQVPEFHQWSVPELPSPPTASGLHWQGGPRHGAATTTDVAAVFVPDISSPENPFWCYATAAGQAPTKRRRRC		ZmPEBP6	GRMZM2G062052	ZCN19	MSRDPLVVGHVVGDILDPFTKAASLKVLYNNKELTNGSELKPSQVANEPRVEIIGGRDMSNLYTLVMVDPDSPSPSNPTKREYLHWLVTDIPESANASYGNEIVSYENPKPTAGIHRFVFVLFRQSVQQTVYAPGWRQNFNTRDFSAFYNLGPPVAAVFFNCQRENGCGGRRYIR
ZmBBX7	AC233888.1	MKGDEKSAGGAPAYWGLGARPCDACGAEAARLYCRADAAFLCAGCDARAHGAGSRHARVWLCEVCEHAPAAVTCRADAAALCASCDADIHSANPLASRHERLPVAPFFGELADAPKPFASSAAVPKAADDDGSNEAEAASWLLPEPDHGQKEGATTEVFFADSDPYLDLDFARSMDDIKTIGVQGGPPELDLAGAKLFYSDDSMNHSVSSSEAAVVPDAVAGAAPEVAVVCRGLEREARLMRYREKRKSRRFDKTIRYASRKAYAETRPRIKGRFAKRTPGAGADGEEPLEEHEEIYSSAAAAVAALMAPGGADADYGVVPTH		ZmPEBP7	GRMZM2G021560	ZCN25	MSRDPLVVGHVVGDILDPFIKTASLKVLYNNKELTNGSDLKPSQVASEPRVEIGGRDMRNLYTLVMVDPDSPSPSNPTNREYLHWLVTDIPESANASYRNEIVSYENPKPSAGIHRFVFVLFRQSVQQTVYAPGWRQNFNTRDFSALYNLGPPVAAVFFNCQRENGCGGRRYIR
ZmBBX8	GRMZM2G075562	MASLCDFCGKQRSMIYCRSDAASLCLSCDRNVHSANALSRRHTRTLLCDRCGSQPASVRCLEDNASLCQNCDWNGHDAESGASGHKRQAINCYSGCPSSAELSRIWSFITDIPTVAAEPDYEDGLSMMTIDGSDVTNRHDTSDDKRLLEIANTTLMSDPPSADKLKSPTGSSSGDGFDVMTLATDQPAGPVSATPKVPNARDDDKFNDGMYEDLCVDDADLTFEDYEELFGTSHIRTEELFDDAGIDGYFELKETPPFYFNEQPKAMQIECGNVVSADCAMSNPGARADSSLCIPVRQVRSSISHSLSGLTGESSAGDHHDCGVSPMLLMGEPPWHSPGGPEGSVAGGSRDSALTRYKEKKKRRKFDKKIRYASRKARADVRKRVKGRFIKAGEAYDYD…		ZmPEBP8	GRMZM2G440005	ZCN24	MSRGRDPLALSQVIGDVLDPFIKSATMRINYGDKEITNGTGLRASAVLNAPHVEIEGHDQTKLYTLVMVDPDAPSPSKPEYREYLHWLVTDIPEARDIRFGNEIVPYESPRPPAGIHRTVFVLFKQQARQTVYAPGWRPNFNIRDFSAIYNLGPPVAALYFNCQKESGVGGRRFLGSS
ZmBBX9	GRMZM2G110541	MKVQCDVCAAEAASVFCCAVEAALCEACDRRVHRANKLAGKHRRLSLLSPAAPSSSAQQTPPPPLCDICQEKRGLLFCKEDRAILCPDCDVPVHTASELAMRHTRFLLTGVRLSGSPQSPPRARRRRRRTRTTAAAAASPST		ZmPEBP9	GRMZM2G075215	ZCN17	MFNMSRDPLVVGNVVGDIVDPFITTASLRVFYNNKEMTNGSDLKPSQVMNEPRVHVGGRDMRTLYTLVMVDPDAPSPSNPTKRENLHWLVTDIPETTDASFGNEIVPYESPRPIAGIHRFAFVLFRQSVRQTTYAPGWRSNFNTRDFAAIYGLGSPVAAVYFNCQRENGCGGRRYIR
ZmBBX10	GRMZM2G021777	MDTAAELELGLELEQKPAAGYWSVVGARPCDACAAEPARLHCRADGAFLCPGCDARAHGAGSRHARVWLCEVCEHAPAAVTCRADAAALCAACDADIHSANPLARRHERLPVAPLFGALADAPQPFPSPAFAAAAGAEAPAQGEAVAEDYGSSEAEAASWLLPEPDNSHEDSAADTFFAESDAYLGADLDFARCMDGVKAIGVPVAPPELDIGAGSFCYPEHSMNHILSSSSEVAVVPDAQAAGLPVVVVVSRGEEREARLMRYREKRKNRRFDKTIRYASRKAYAETRPRIKGRFAKRRSAEGEDEALEHEEGACFSPTGSAPAASDGVVPSFC		ZmPEBP10	GRMZM2G158809	ZCN18	MSRGRDPLALSQVIGDVLDPFIKSATMRINYGDKEITNGTGLRASAVLNAPHVEIEGHDQTNLYTLVMVDPDAPSPSKPEYREYLHWLVTDIPEARDICSGNEIVPYESPRPPAGIHRIVFVLFKQQARQTVYAPGWRQNFNIRDFSAIYNLGAPVAALYFNCQKESGVGGRRFLGSS
ZmBBX11	GRMZM2G042198	MVPLCGFCGKQRSMIYCRSDAASLCLSCDRSVHSANALSRRHRRTLLCDRCGLQPASVRCLEDNTSLCQNCDWNGHDAASGASGHKRQAINCYSGCPSSAELSRIWSFIIDIPTVAAEPNCEDGLSMMTIDDSDVTNHHGASDDKRLLEIANTALMSDPPSPDKLKPLIGSSSGDGFDVLPLATDQPAGPVSATPKVPYARDDNKFNDGMYEDLCVDDADLTFENYEELFGTSHIRIEELFDDAGIDSYFEMKETPPFDFNEQPKIVQLQCSDVVPADCAMSNTGERADSSLCIPVRQVRSSISHPLSGLTGESSAGDHQDCGVSPILLMGEPPWYSPGPEGSLAGGSRDSALTRYKEKKKKRMFDKKIRYASRKARADVRKRVKGRFIKAGEAYDYDP…		ZmPEBP11	AC214791.2	ZCN20	MSRDPLVVGSIVGDVVDYFSASALLRVMYGGREMTCGSELRPSQVASEPTVHITGGRDGRPVLYTLVMLDPDAPSPSNPSKREYLHWLVTDIPEGAGANHGNEVVAYESPRPSAGIHRFVFIVFRQAVRQAIYAPGWRANFNTRDFAACYSLGPPVAATYFNCQREGGCGGRRYR
ZmBBX12	GRMZM2G167560	MVPLCGFCGKQRSMIYCRSDAASLCLSCDRSVHSANALSRRHRRTLLCDRCGLQPASVRCLEDNTSLCQNCDWNGHDAASGASGHKRQAINCYSGCPSSAELSRIWSFIIDIPTVAAEPNCEDGLSMMTIDDSDVTNHHGASDDKRLLEIANTALMSDPPSPDKLKPLIGSSSGDGFDVLPLATDQPAGPVSATPKVPYARDDNKFNDGMYEDLCVDDADLTFENYEELFGTSHIRIEELFDDAGIDSYFEMKETPPFDFNEQPKIVQLQCSDVVPADCAMSNTGERADSSLCIPVRQVRSSISHPLSGLTGESSAGDHQDCGVSPILLMGEPPWYSPGPEGSLAGGSRDSALTRYKEKKKKRMFDKKIRYASRKARADVRKRVKGRFIKAGEAYDYDP…		ZmPEBP12	GRMZM2G075081	ZCN4	MSRALEPLVVGKVIGEVIDNFNPTVKMTVTYGSNKQVFNGHEFFPSAVLSKPRVEVQGDDMRSFFTLVMTDPDVPGPSDPYLREHIHWIVTDIPGTTDASFGRELVMYESPKPYIGIHRFVFVLFKQSSRQSARPPSSGGGRDYFNTRRFAADNNLGLPVAAVYFNAQRETAARRR
ZmBBX13	GRMZM2G095598	MEGDEKSAGGAPAYWGLGARPCDACGAEAARLYCRADAAFLCAGCDARAHGAGSRHARVWLCEVCEHAPAAVTCRADAAALCASCDADIHSANPLARRHERLHVAPFFGALADAPKPFASAAPPKATDDDGSNEDEAASWLLPEPDHGQKEGATTEVFFADSDPYLDLDFARSMDEIKTIGVQQSGSPELDLAGTKLFYSDHSVNHSVSSSEAAVVPDAASGMAPMVAVVSRGLEREARLMRYREKRKSRRFEKTIRYASRKAYAETRPRIKGRFAKRTPGAGEDTLEEHEEMYSSAAAAVAALMAPGGADADYGVVPTY		ZmPEBP13	GRMZM2G127121	ZCN16	MSRDPLVVGNVVGDILDPFIKSASLRVLYNNRELTNGSEFRPSQVAYEPRIEIAGYDMRTLYTLVMVDPDSPSPSNPTKREYLHWLVTDIPESTDVSFGNEVVSYESPKPSAGIHRFVFVLFRQSVRQTIYAPGWRQNFNTRDFSALYNLGPPVASVFFNCQRENGCGGRRYIR
ZmBBX14	GRMZM2G118884	MQMLCDVCAAAPAAVICCADEAALCSACDRRVHRANKLAHKHRRIPLAQPSGDESDADAKPLCDVCKERRGLVFCVEDRAILCPDCDDPIHSANDLTAKHTRFLLVGAKLSAALVDAQAPHSPDDDDNDCGRGNGAAAEPDAVPAVCAQGSCAAKASSLESGGGGGGGSGSGSSISEYLTNICPGWRVDDLLFDDSAFSAASKADSCDDGHEQVPSLDADLFDVVAGAGWPGKRGSAWSGVGALGFDKVPASVVVVPTAAKQQQGCVRERTWDSDSDSDVFAVPELPQPPQAKKARPAPAPAPTFWCF		ZmPEBP14	GRMZM2G156079	ZCN2	MSRVLEPLIVGKVIGEVLDHFNPTVKMVVTYNSNKQVFNGHEFFPSAVAAKPRVEVQGGDLRSFFTLVMTDPDVPGPSDPYLREHLHWIVTDIPGTTDASFGKEVVSYEIPKPNIGIHRFIFVLFRQKSRQAVNPPSSKDRFSTRQFAEENDLGLPVAAVYFNAQRETAARRR
ZmBBX15	GRMZM2G095299	MKIQCDACEGAAATVVCCADEAALCARCDVEIHAANKLASKHQRLPLEALSAKLPRCDVCQEKAAFIFCVEDRALFCQDCDEPIHVPGTLSGNHQRYLATGIRVGLASASACSDACDAHDSDHHAPPKATIEPPHAAVSAAVQQVPSPPQFLPQGWAVDELLQFSDYESSDKLHKEPTLGFKELEWFADIDLFHEQAPKASRTLADVPELFGYQAANDAAYYRPAKPPSAALGFARAKKGPDRGHRRRGLPHSP		ZmPEBP15	AC217051.3	ZCN5	MSRALEPLVVGKVIGEVIDNFNPTVKMTVTYGSDKQVFNGHEFFPSAVLSKPRVQVQGDDMRSFFTLVMTDPDVPGPSDPYLREHLHWMVTDIPGTTDASFGREQVMYESPKPYIGFHRFVFVLFKQSSRQSVCPPSSRDYFNTRRFAADNNLGLPVAAVYFNAQRETAARRR
ZmBBX16	GRMZM2G019335	MKIQCDACEGAAATVVCCADEAALCARCDVEIHAANKLASKHQRLPLEALSASLPRCDVCQEKAAFIFCVEDRALFCRDCDEPIHVPGTLSGNHQRYLATDIRVGFASASSACSDACDAHDDSDHHAPPKAAVSSAAQQVPSPPQFLPQGWAVDELLQFSDCESSDKLHKESPLGFKELEWFTDIDLFHEQTPKAGRRLAEVPELSGTQAANDAAYYRPAKATATAGAGVRQSKKARTEVTDDEDHLIVPDLG		ZmPEBP16	GRMZM2G373928	ZCN14	MQRGDPLVVGRIIGDVVDPFVRRVPLRVAYAAREVSNGCELRPSAIADQPRVEVGGPDMRTFYTLVMVDPDAPSPSDPNLREYLHWLVTDIPATTGVSFGTEVVCYESPRPVLGIHRVVFLLFQQLGRQTVYAPGWRQNFSTRDFAELYNLGLPVAAVYFNCQRESGTGGRRM
ZmBBX17	GRMZM2G116475	MQVLCDVCGGAPAAVLFCTDEAALCSACDRRVHRADKRRRIPLVQPCGDDSAAAAAAPLCDVCKERRGLVFCVEDRAILCPDCDDPIHSANDLTAKHTRFLLVGAKLSAALVDQAPPSPDDDDDDVAEPDAVPAACAAKASSLESGGGSSISDYLTNICPGWRVDDLLLDDSSFSAPSKTGYSDGHDQVPSVDADLFDVVASGRPGKRVGGAALGFDKAPASVVVVPTQGCVTERTWNSDSDVFAVPELPQPPPAKKARPAPAPTFWCF		ZmPEBP17	GRMZM2G400167	ZCN26	MANDSLTRGHIIGDVLDPFTSSVSLSVLYDGRPVFDGMEFRASAVSVKPRVEIGGDDFRVAYTLVMVDPDAPNPSNPSLREYLHWMVTDIPASTDDSFGRELIPYESPSPTMGIHRLVLVLYQQLGRGTVFAPQVRQNFNLRNFARRFNLGKPVAATYFNCQRQTGTGGRRFTCVFDHVVQGEGRQA
ZmBBX18	GRMZM2G098442	MKVQCDVCAAEAASVFCCADEAALCDACDDRVHRANKLAGKHRRFSLLHPCSSSAQKPPLCDICQERRGFLFCKEDRAILCRECDAPVHSANDMTRRHSRFLLTGVRLSSAPVDSADPSEGEEEEEQENSSRPGNGESCSGGAGATTATASDGSSISEYLTKTLPGWHVEDFLVDDAYASDVGACSSDGLYQGQQDGQISGVLQEAYMPWTGRELVPADVADERANWERWVPQMHAEFAGDSKRPRASPSPPCSYW		ZmPEBP18	GRMZM2G051338	ZCN15	MAGRDREPLVVGRVVGDVLDPFVRTTNLRVSYGARTVSNGCELKPSMVVHQPRVEVGGPDMRTFYTLVMVDPDAPSPSDPNLREYLHWLVTDIPGTTGAAFWQEVICYESPRPTMGIHRFVLVLFQQLGRQTVYAPGWRQNFNTRDFAELYNLGPPVAAVYFNCQREAGSGGRRMYS
ZmBBX19	GRMZM2G013398	MGALCDFCGEHRSMVYCRSDAASLCLSCDRNVHSANALSRRHTRTLLCDRCASQPAMVRCLAENASLCQNCDWNGHIAGSSSAGHKRQTINCYSGCPSSAELSRIWSFVSDIPNVAPEPNCEQGISMMSISDSGVSNQDNAAGDSILLDIASATLVSDIGTCDKLLVGSSSGAGVNLLPLATGQTETAGSVDSTPDKVPYTPDKDMFSKDSIYEDFCVDDADLAFENYEELFGTSHIQTEQLFDDAGIDIYFEMKEAPAGNSTEQSKLKQPANSNAVSADSGMSNPGVKGDSSVCTPLRQARSSLSLSFAGLTGESSAGDHQDCVVSSLLLMGEPPWQPPGPEGSIAGGSRDSALTRYKEKKMRRKFDKKIRYASRKARADVRKRVKGRFVKAGEAYDY…		ZmPEBP19	GRMZM2G141756	ZCN7	MLRLQLPQSHRVIFLQYLSATDPLVMARVLQDVLDTFTPTIPLRITYNNSQVLAGAELKPSAVISKPRVDIGGNDMRTFYTLVLIDPDAPSPSHPSLREYLHWMVTDIPETTSVNFGQELVFYERPDPRSGIHRLVFVLFRQLGRGTVFAPEMRQNFNCRSFARQYHLSIASATHFNCQREGGSGGRRFREE
ZmBBX20	GRMZM2G131982	MKVQCDVCTAEAASVFCCADEAALCDACDRRVHRANKLAGKHRRFSLLHPCSSSSSSAAHKPPLCDICQERRGFLFCKEDRAILCRECDAPVHSASDMTRRHSRFLLTGVRLSSAPVDSAGPSEEEEQENSRGPCNDESCSSGSGAGGATTATASDGSSISEYLTKTLPGWHVEDFLIDDASAGDVGACSDGLYQGQNGQISGVLQEAYLPWTEREQVQTDVADERASWERWVPQMHAEFGGGGKRPRASPSPPCSYW		ZmPEBP20	GRMZM2G019993	ZCN21	MAPAANDSLVTAHVIGDVLDPFYTAVDMMILFGGAPIISGMELRAQAVSDRPRVEIGGEDYRDAYTLVMVDPDAPNPSNPTLREYLHWMVTDIPASTDNTHGREMMCYEPPAPSTGIHRMVLVLFQQLGRDTVFAAPSRRHNFSTRGFARRYNLGAPVAAMYFNCQRQTGSGGPRFTGPYTSRRRAG
ZmBBX21	GRMZM2G038783	MELHKYWGVGGRRCGSCEGAPAAVHCRTCVGGSFLCTTCDARPAHARLGHERVWMCEVCELAPAAVTCKADAAVLCAACDSDIHDANPLARRHARVPVAPIGSEAAAAAVEAMLFGTGEAAASEADEQHAAAEHAHAHAHALNLNVEAKDMKLDYLFSELDPYLSVEIPRFQHADSVVPNGAGAAVELDFTCGIGVKHSSYSSYTATSLAHSGSSSEVGVVPEAFGGSGSGGGSFELDFTRPKPQAYMPYTGTPQSHSVPSADVEVVPERGDLAAVRPVPLMGESREARLMRYREKRKNRRFEKTIRYASRKAYAETRPRIKGRFAKRADHDGDADADDAEAEAEAAVPMSYVLDFGYGVVPSF		ZmPEBP21	GRMZM2G092008	ZCN1	MSRSVEPLIVGRVIGEVLDSFNPCVKMIVTYNSNKLVFNGHEIYPSAIVSKPRVEVQGGDLRSFFTLVMTDPDVPGPSDPYLREHLHWIVTDIPGTTDASFGREVISYESPRPNIGIHRFIFVLFKQKGRQTVTVPSFRDHFNTRQFAEENDLGLPVAAVYFNAQRETAARRR
ZmBBX22	GRMZM2G405368	MTPSVTPWIPLAPTLLLVLCTGLAALWIHHCNFMDYNFDTSVLDEDVAGRGGREGSCPPAWARACDGCRAAPSVVYCHADTAYLCASCNSRVHAANRVASRHERVRVCEACECAPAVLACRADAAALCAACDAQVHSANPLAGRHQRVPVLPLPAAAVPAASVLAEAAATAAAVAGDKDEEVDSWLLLTKDPDDDDKNHNCSSNNNNISSNTSTFYADVDEYFDLVGYSSYCDNHINSNTKQYGMQEQQLLLHKEFGDKEGSEYVVPSQVGQQQSGYHRVIGTEQAASMTPGVSAYTDSISNSISFSSSMEVGIVPDNMATTDMPSSGILLTPAGAISLFSSGPPLQMPLHLASMDREARVLRYREKKKSRKFEKTIRYATRKTYAEARPRIKGRFAKR…		ZmPEBP22	GRMZM2G103666	ZCN12	MSDVEPLVLAHVIRDVLDSFAPSIGLRITYNSRLLLSGVELKPSAVVNKPRVDVGGTDLRVFYTLVLVDPDAPSPSNPSLREYLHWMVIDIPGTTGASFGQELMFYERPEPRSGIHRMVFVLFRQLGRGTVFAPDMRHNFNCKSFARQYHLDVVAATYFNCQREAGSGGRRFRPESS
ZmBBX23	GRMZM2G148772	MEALVGRYWGLGGRRCGACGGSPAAAHCRTCPGGAYLCGGCDAGHARAGHERVWVCEVCECAPAAVTCRADAAALCAACDADIHDANPLARRHERVPVQPIGAAADPAAEKAALLFGLAAEGKDGGDAAKVVVDASKLDLLFADDVVDPFLAQDFARFPHADSVVPNDGSNCGAAVDFDFGGGVAVAAKQPSYSSYTAASLGHSGSSSEVGLVPDVMCGRGGSVTGGVIELDFAQSKAAYLPYAATPTHSLSSLDVGAVPERSDGVMAGRLATPTPATATESREARLMRYREKRKNRRFEKTIRYASRKAYAESRPRIKGRFAKRADDNDADADLDEAAAPAPPARSQPQPQPQPSYRYVLDFAAGYGVVPTF		ZmPEBP23	GRMZM2G132880	ZCN6	MSRSVESLVVGRVIGEVLDCFSPCVKMVVTYNSNRLVFNGHEIYPSAVVSKPRVEVQGGDLRSFFTLVMTDPDVPGPSDPYLREHLHWIVTDIPGTTDASFGREVVSYESPRPGIGIHRFIFVLFKQKRRQQQTVAAVPSSSRDHFITRQFAAENDLGHPVAAVYFNAQRETAARRR
ZmBBX24	GRMZM2G107886	MIATTTTGSSAKAAAVGGKEARACDACLRRRARWYCAADDAFLCQVCDTSVHSANSLARRHERLRLRPTSPLQTPPPPTPASANRESHDEVVPAWFKRKARTPRGGRAKSDVRTLSRRLVVPHAAGGDSPDGRNDEGEFEAEEPEEEVLYRVPVFDPALAEFCSPQPLEDAAALASSCNEDGAVEDPAKTDRETPAAAPLVQFFPDGGHANFGPTDAELREFAADMEALLGYGLDDGNEESSSFCMETLGLLEPVEVGEDASRVKVETDAGSACEASGTLACALELLDPDASDEMLDIDFNYGSPQDTTTTENAASSSHTGTDGQFLQTSLSLTLNYEAIIQSWGSSPWTGGAERPHVKLDDSWPHDCTNMWVVGRGMVGHGGEDLLGTPRLGQGMDDV…		ZmPEBP24	GRMZM2G179264	ZCN8	MSATDHLVMARVIQDVLDPFTPTIPLRITYNNRLLLPSAELKPSAVVSKPRVDIGGSDMRAFYTLVLIDPDAPSPSHPSLREYLHWMVTDIPETTSVNFGQELIFYERPDPRSGIHRLVFVLFRQLGRGTVFAPEMRHNFNCRSFARQYHLSIATATYFNCQREGGSGGRRFREE
ZmBBX25	GRMZM2G012717	MIATTRGSSAKAAAAVGGKAARACDGCLRRRARWYCAADDAFLCQGCDTSVHSANPLARRHERLRLCPASPLQTPPDRSAAAAATATNKRERHDEVAVPAWFGRKARTPRGGHAKSVGQVALSRRLVVPHAAGGDSDSPDERNGGEEEQLLYRVPILDPALAEFCSPPPLEDAAGLALDASVCNEDGAIEDPAKPDPAAPLAQFCPVSGHFNFGPTDAELREFAADMEALLGHGLDDGNEEDSSFYMETLGLLDPMEVGDDATQVKVETDGSSACCEASGTLACGLELDLEASDEMLDIDFDYASPQDTATDERAASSDTGADAQFLQTSLSLTLNYEAIIQSWGSSPWTGGGERPHVKLDTRWPHDYTNMWVVGGVVGHGGEDLPGTPRLGMDGGREA…		ZmPEBP25	GRMZM2G108016	ZCN13	MANDSLVTARVIGDVLDPFYSSIDLMVLFNGLPIVSGVELRPPAVSERPRVEIGGDDYRVACTLVMVDPDAPNPSNPTLREYLHWMVTDIPASTDDTHGREVMCYEAPNPTTGIHRMVLVLFRQLGRETVYAPSRRHNFSTRAFARRYNLGAPVAAMYFNCQRQNGSGGRRFTGPYTGGRRGGA
ZmBBX26	GRMZM2G041991	MSSSKHAAGAVGGKAARACDSCLRRRARWYCAADDAFLCQGCDASVHSANPLARRHERLRLRPTDPHSTTLEAGVATATWKKRQQQVAPAWSKRKARTRRPHVKSVGELLSRKLVVVPEVSPIESSEERKAEEEEEEEEGQLLYCVPTFDRALAELCSPPPPVDDPTASSCCRDDVDGAVENNTKAPPVVVAESPVQQLPDSFAGFGPTDAELREFAADMEALLGQGLDDGNELDRSFYMESLGLMAQQAEDVGRIKMEPNGIVSSRSRGEGAPGFGPTEMKPEASSAAAEVLDTDFNCCSPTVMMDNEDEDSFEQKASASNAAAAAAGTQFLKRSLDLSLNYEAIIESWGSSPWTDGQRPSVQLDDFWPHAHLTGWMAGGGRLGGEAAVTPRLGMGGG…		ZmPEBP26	GRMZM2G338454	ZCN3	MAMVIKFQVMTDPDVPGPSDPYLREHLHWIVTDIPGTTDASFGRQIISYESPRPSIGIHRFIFVLFKQQGRQNVTVPSFRDHFNTRQFAEENDLGLPVAAVYFNAQRETAARRR
ZmBBX27	GRMZM2G114137	MTSAGAATGAALGARTARSCDGCMRRRARWHCPADDAFLCQTCDVSVHSANPLARRHHRVRLPSASCSSPPRDPDAPTWLHGLKRRPRTPRSKPGGSKSNKHEATPSFIAAAASSAAVPDLEAEESGSGILGGNDDHHGFLQDDDEDLLYRVPVFDPMLAEFYNPVADEGEQKPACSLLMPSLAETSPEFASGGSAEADGLSVSFHVPDMELASFAADMESLLMGVDDDGFDCLGFLDEEKPQVNADLDAIVAPAPEPEDKKRKRPEMILKLNYEGVIASWVRDGGSPWFHGERPHLDCHELWSDDFTTGSRELLGGAVTPVTGGEREARVSRYREKRRTRLFAKKIRYEVRKLNAEKRPRMKGRFVKRATLPPLPRPPPPQQQQQQKQLPRAPPHVGM…		ZmPEBP27	GRMZM2G056186		NWLHIYCTRAGREVICYESPRPPAGIHRVVFVLYQQTARGAVDQPPLLRHNFCTRSFAVDHGLGAPVAAAFFTCQPEGG
ZmBBX28	GRMZM2G144346	MTNAGAATGAALGARTARSCDSCMRRRARWHCPADNAFLCQSCDVSVHSANPLARRHHRVRLPSASCSSPPRDPDAPTWLHGLKRRPRTPRSKPGGSNKHEAAPSSIAAAASAAVPDLEAEAEAEAEESGSGILGDNDDDHGFQDDDENLLYCVPVFDPMLAEFYNPVADEGEQKPACLMLPLVETSPEFASGGLAEADGLSGFDVPDMDLASFAADMESLLMGVDDGFDDLGFLDEQKPQVNADVDLEAMAAPEPEREDKKRKRDGFDYLGFLDEEKPQVNADVDLEAMVAPEPEREDKKRKRTDMILKLNYEGVIASWVRDGGSPWYHGERPHLDDPYELWLEFPATGSRGLFGGTMTAVTGGEREARVSRYREKRRRRLFAKKIRYEVRKLNAEKR…
ZmBBX29	GRMZM2G421946	MGAAGDAAAAGTRTRCELCGSAAAVHCAADSAFLCPRCDAKVHGANFLASRHVRRRLPRGGAESGASSSSGSCLSTADSAQSRAAPPPPGRGRRAEDVLEGGWARRKRVAAGPACRRRVPLRVAMAAARWSEVRAGGGAEAAVLAVAAWWMTRAARARPPAAGAPDLEEGWAECSPEFVVRQGPHPSAM
ZmBBX30	GRMZM2G176173	MGGEGSTSPAPGGAACAVCGGAAVVYCVADAAALCSPCDAAVHAANLLASRHERVPLSMAAVPSASGAYDDLFAPDDVDAAAPAQAQGLGSPRNGSSSASFTTSGDSGAEGSSLFDFDLLSGVDLAACVTDGVAPLHHDDAAPLWAQPGLAVAWATAWSPADSAAAVVAAAAEREARVQRYREKRKNRRFHKTIRYASRKAYAEARPRIKGRFVKRAAGTSSSSSSGAGTPDDGNDATGAAAKFWLSFSDDARDGFYVDAGAYGVVPSFYRVRSEQLTS
ZmBBX31	GRMZM2G092363	MGRSEGSTSPAAGGAACACAVCGGAAVVYCAADAAALCSPCDTAVHAANLLASRHERVPLSMVTAASGVYDDDLFAPDDIDAASSWASAPAQGQGSPQNGSSSASFTTGDSGAEGRGLFDLLSDVDFAACVTGGGGYLPDGVAPVVHHGAAPLWAQPGLAAAAWTATWSPAVVVPGAAVVAAAAAEREARVQRYREKRERRKFQKTIRYASRKAYAEARPRIKGRFVKRAAGTSSSSSSGAGTSDSIDAAAKFWLSFSDDARDGFFVDAGAYGVVPSF
ZmBBX32	GRMZM2G342691	MHPVAARGAPHWLRGLLSEEFFDACAAHPGERKNDKNHFCVDCAAPLCRHCLPHEHVHDVLQIWKYASCFVVRIDDLKLFDCTGIQSHTVSDHEVVFLNERTARKRSTSAENPCAACARPLLPGHDYCSLFCKPRRRSPKPYLPSRNSSRRVRTKFELKLHRLILNGGLAGPGASAEDVADALRVPYLEFRRQKRGPFVASVRRALTSIPIPSPSSSDSSDDGSSGSRRRGHHDAHATTASSSTSVSDAVAHPSPPAPAYDVTKSMLRSQYAAQTPKRGQQLEIEVAAEKLRRLITADGGGGGDAKPEAAPSSEGFGRGEVISRVSGGVVDMHLRKVRHLDTSKKSEFHKLLQLKDELSIHVNSSKRYGTQLK
ZmBBX33	GRMZM2G006585	MKRETMPSWLELLLATQFFTTCANHLLASRNECNLFCTQCETKPAAFCNYCRSSDHSTHRVIQIRRSSYHDVVRVSEIEDILDVSDVQTYVINSARIVFLNERPQLRASSVPICKAPTSSTHSCETCSRVLLDAFRFCSLGCNLRGLNMEAGMQAMVGNNPRSNGMDHVARIDNVGSSTTNDQNSCNDKNYEEPPPKRVARHRRKGIPQRAPFF
ZmBBX34	GRMZM2G126079	MGSRVKEDERNEKIIRGLLKLPGNRRCINCNSLGPQYVCTSFSTFICTNCSGIHREFSHRVKSVSMAKFTSQEVSALQEGGNERAKEIYFKHWDLQGPVIDSSDVHRLRNFIKNVYVERRYSDQRIGEHLAQAKKPSSSRTDDPSPATFKDAKLYMSKNLIDFDSDLEPPQGVAQTDIQKGSSPQTDVGWATFDDATSKKTTTMPSTSSTNFLEGPMLQIADLTSAPQIRFSNAKSLSFAPSNRGNQLNQQNFSPVNTTQYSNTLLNRATSAPVHSQDIFAMSYRPVSSAWNWQPNPSVNMQYGQHRTHYPVGIVNTTQLAHPYPVNPVSLAGGPASAHASTRFPSLTSMQEALPNLGSTAVLSRAPVHQYMVQQHTVQVPNYTFPSGYEGTRGIAATA…
ZmBBX35	GRMZM2G354319	MGHRRHEGSCRCELCGAPAAVHCAADEAFLCAACDAKVHGANFLASRHRRTRLRLAAAGPPPPDDEAGYGSAASSCVSTADSAPRPRRGARAPAGSVRPEAVLEAWAKRMGLGAGARRRVPPRVAVAAALWWEAAGRGGVGGHAQALRRLEACAHVPARLVLAVAASLARARALLRRAATDAVEGWDECAWAGPKSSPSRS

## Sheet: Gymnosperm
The information of the BBX family					The information of the PEBP family
Gene name	Accession number	Species	Sequence		Gene name	Locus name	Species	Sequence
PsBBX1	A9NVC4	Picea sitchensis	MVKEEDCKVPKEAGIVKEFQAWTMPKPCNVCRIASASLYCRADSAYLCSGCDVKVHGANKLASRHERVWLCEVCEQAPAAVTCKADAASLCVSCDADIHSANPLARRHDRVPIVPFYECASVAKTFLPPPPPPPTSSLQDSDVVGTLDYEDHDDDDEIYAAEAASWLLPNPKSSAEGTKNCDDGGSCFGVDAGPPVNKAAGGYFSVVDLFPDVDPYLDLDYASPLEATGGTDSVVPVQSNVSSQDGAVSTPSDCFDTEKVTYSYTTTTSLSHSVSSSSLDVGVVPDATLSDMPRPLNRGVFELANPGVVNVGIQYVQLDREARVLRYKEKRKNRKFEKTIRYASRKAYAETRPRIKGRFAKRVDADVAQMYTSAELSYGLVPSF		PaMFT1	F8V7E6	P. abies	MARSTDPLVVGRVIGDVIDMFVPSNDMAVYYGSKQVRDGCEIKPSATVDRPKVQIAGRHFDDSLYTLVMTDPDSPSPSEPNMREWVHWVVTDIPGATDAAQGREILPYMGPRPPIGIHRYIFVLFKQSGPMVMMVPPQARNNFSTRAFASEYSLGLPVSAAYFNAQKEPGTRKR
PsBBX2	C0PRX6	P. sitchensis	MVGYALYPSLSKPAWLEALLTDKFFVACPKHLELKKNESNIFCIDCSKSICQHCLPNHRSHRLLQVRRYVYHDVIRLLDLQKLLDCSLVQTYIINSAKVVFLNQRPQSRPAKGLTNSCQTCDRSLQESYCYCSVSCKVNAVLNKEKDLSTLLYHCSSLPFPDIFDYSREISSKDGKVAEIEEELSASSTLEQTCSGSNANDVRWMMTCSEIAMPLVKKICKRLAAPHSNARTSTSRRKGIPHRSPIY		PaMFT2	F8V7E7	P. abies	MARSVDPLVVGNVVGDVIDIFVRAADMTVHYGPKQVTNGCEIKPSATVHRPNLQIAGRHFDDNKLFTLVMTDPDAPSPSEPNMREWLHWIVTDIPGAADASQGREIVPYMGPRPPIGIHRYVFVAFRQQDPMVMMMAPQVRHNFSTRAFAAQYGLGLPVAAVYFNAQKEPANKKR
PsBBX3	D5A9A4	P. sitchensis	MVGYALPVPQKPARLKALLTDQFFIPCSIHLEHKKNEVNIFCVDCSASICQHCLFSHRSHRLLQVRRYVYHDVIRLQDMQKLIDRSLVQTYITNSARVVFLNQRPQSRLSKGLGNSCEACDRVLQEPYRYCSVRCKVDAVKNLSSVLQSCNSLQLREFLSPSSSPGRQSPKEEKLEMEGGEEMYPEESLSSTSSASDRDECWLSGSGTAAPVIYPLPKKMRSSNSNRCGGGMMVSCSPKSVIPPSISRRKGFPHRSPLY		PaFTL1	F8V7E8	P. abies	MSRFVEPLVVGRVIGDVLDMFVPSVDLAVTYASRQVNNGCELKPSAITLLPRVDIGGEDLRNFYTLVMTDPDAPSPSDPTLREYLQWIVTDIPATTSASFGRELVSYESPRPTIGIHRFIFVLFKQMGRQTVYPPGSRLNFNTRNFALSNSLGLPVAAVYFNAQKEAAGRRR
PsBBX4	A9NW83	P. sitchensis	MVKEEDCKVPKEAGIVKEFQAWTMPKPCNVCRIASASLYCRADSAYLCSGCDVKVHGANKLASRHERVWLCEVCEQAPAAVTCKADAASLCVSCDADIHSANPLARRHDRVPIVPFYECASVAKTFLPPPPPPPTSSLQDSDVVGTLDYEDHDDDDEIYAAEAASWLLPNPKSSAEGTKNCDDGGSCFGVDAGPPVNKAAGGYFSVVDLFPDVDPYLDLDYASPLEATGGTDSVVPVQSNVSSQDGAVSTPSDCFDTEKVTYSYTTTTSLSHSVSPCKTAFETIPLSIRLI		PaFTL2	A5Z0R7	P. abies	MARFREPLVLGRVIGDVVDMFMPSVNLTVAYGSRQVNNGCEIKPSAISSAPRVDVGGDDLRTCFTLIMTDPDAPSPSDPTLREYLHWIVTDIPATTAASFGRELMRYEAPRPTIGIHRYVFTLFKQMARETVYPPQSRVNFSTRDFAEMNGLGLPVAAVYYNAQKETAPRRRF
PsBBX5	C0PQL7	P. sitchensis	MKIQCDACEKAAASVVCFADEAALCAECDIKVHKANKLASKHKRLALVGTSPKLSRCDICQEKAAIVFCLEDRAMLCQDCDESVHSPDTLAAKHQRFLATGIRVVALNAESLESQGLSEFNKQPTSISNSTAPAHAGPRMGSAHSSLAKPIPLGEPCWSVDELLPLSDFESKGDPDGLGYFDWEVDGFDHLGLFEHEQEEALACRVPQLSPTGPAGGKPSFTVKGKSKTEIPTVPDFDGACIVPDSDEACIVPDMGSLDTHEYPTPPPKRMRRSSFEAW		PsFTL4	D5ADM9	P. sitchensis	MARFREPLVLGRVIGDVVDMFMPSVNLTVAYGSRQVNNGCEIKPSAISSAPRVDVGGDDLRTCFTLVMTDPDAPSPSDPTLREYLHWIVTDIPATTAASFGRELMRYEAPRPTIGIHRYVFTLFKQMARETVYPPQSRVNFSTRDFAEMNGLGLPVAAVYYNAQKETAPRRRF
PsBBX6	B8LP58	P. sitchensis	MRTLCDSCEAAAAQFFCAADEAALCAKCDEKVHGCNKLAGRHVRLQLRESWSAPRCDICETAAAFLHCSIDGSSLCLQCDMEVHVGGKRTHVRYLLLGQRVELPNGNHIPNGNHIRDEQGNPKTMDTARAWQNKYCQEHRSNGDPSHKTNISNGNIHNAVSCNKENVQSNGQKD		PsFTL2	A9NY96	P. sitchensis	MSRFVEPLVVGRVIGDVLDMFVPSVDLAVTYASRQVNNGCELKPSALALLPRVDIGGEDLRNFYTLVMTDPDAPSPSDPTLREYLQWIVTDIPATTSASFGRELVSYESPRPTIGIHRFIFVLFKQMGRQTVYPPGSRLNFNTRNFALSNSLGLPVAAVYFNAQKEAAGRRR
PsBBX7	B8LM30	P. sitchensis	MKMKVQCDVCENAEATFLCCADEAALCSVCDNKVHAANKLASKHQRVPLINPSSQSPKCDICQEKTGYFFCLEDRALLCRQCDVSIHSLNNLVATHQRFLVTGVKVGLEPSNTISSSTNTFAQSSDATHQKPQTLKNGPREVSATSHQGIQKGAGGGGMSRKGTVSEYFSELLPLLRMDEFLNLPELDNGYSFDEAGSSRADNSNFVEEWTANSLSMEEVNAENCLAQVPEMPSPPTASGLYWPRRVIQHPKEGKRREDLAIFGIDDASLVPDIGCRSSPPDSPLSKRRRLHA		PgFTL4	A5Z0R7	P. glauca	MARFREPLVLGRVIGDVVDMFMPSVNLTVAYGSRQVNNGCEIKPSAISSAPRVDVGGDDLRTCFTLIMTDPDAPSPSDPTLREYLHWIVTDIPATTAASFGRELMRYEAPRPTIGIHRYVFTLFKQMARETVYPPQSRVNFSTRDFAEMNGLGLPVAAVYYNAQKETAPRRRF
PsBBX8	A9NLE9	P. sitchensis	MRTLCDICEAAAAQFFCAADEAALCAKCDEKVHGCNKLASRHVRLQLRESWSVPRCDICETAGAFLHCSIDGSSLCLQCDMEVHVGGKRTHVRYLLLGQRVELSNGNHIPNGNHIRDEQGNPKTMDTARAWQNKYCQEHRSNGDPSHKTNISNGNIHNVVSCNKENVQSNGQKD
PsBBX9	A9NR03	P. sitchensis	MRTLCDSCEAAAAQFFCAADEAALCAKCDEKVHGCNKLASRHVRLQLRESWSVPRCDICETAGAFLHCSIDGSSLCLQCDMEVHVGGKRTHVRYLLLGQRVELSNGNHIPNGNHIRDEQGNPKTMDTARAWQNKYCQEHRSNGDPSHKTNISNGNIHNVVSCNKENVQSNGQKD
PsBBX10	A9NVK4	P. sitchensis	MKVQCDACQSADASVFCCADEAALCMKCDSKVHDANKLASKHRRLSLLEPNSSSSTDSLRCDICQERRAFFFCQADRAVLCRDCDLSIHSANELTAKHNRFLVPGTRVSLKPMETLSCPEKAVATVTKALMPPAQRMPNHAQPSMDLPVETVTSTSNSDFSQYLNEVEQFLTSASPERLDWGGSSEGDAIGKYMDSDWAPNLGLLPEGFYGDSLAEVPHMPSPITDSGFCMYSRLGITMKPKAKQQQQVQQVPYFLPGFDTGDDNFTVPDIVFAPSAKRMRMSNTTLHDQQLFTM
PsBBX11	A9NVJ1	P. sitchensis	MFEVITGSLRDLKMAKTMKECELCELSARLYCESDEASLCWDCDAKVHSANFLVARHCRSLLCQICQSVTAWRASGAKPGLTVSVCERCAGGSRAKSDGDDDEGNNDENQVVPLASGYSGPPLSCSSADQEESSGDERHCAESPLSIAPPDAASHKRPHESLALNTYEGDCGCSSSGVNNSNNNISGCEDDATSSRIRVLKKTKADQGLKDDLVKTLEVIRREDHDNSTVLAICKLCRDSHTRELVSVDCPSNSSRYAG
PpiBBX1	A7Y594	P. pinaster	CLVCDAKIHGDSKASLCHERVWVCEVCEQAPAVVTCKADAAALCVACDTDIHSANPLASRHERAPVIPFYECPNMPNNNTVTHANNDNLDCNVLLNEDGGGDDPLKHDYVDDDYDDYDDDENDQNNLLNNQEDNNDAEICCAEEAATTSWLIPEANRNNLTIISGGNSEGEDKMVKDKLKFKAYMQSMDFLQDVDNYADLEYLGTTTITT
PsyBBX1	A7Y570	P. sylvestris	CLVCDAKIHGVSKASLCHERVWVCEVCEQAPAVVTCKADAAALCVACDTDIHSANPLASRHERAPVIPFYECPNMPNNNTVTHANNDNLDCNVLLNEDGGGDDPLKHDYVDDDYDDYDDDENDQNNLLNNQEDNNDAEICCAEEAATTSWMIPEANRNNLTIISGGNSEGEDKMVKDKLKFKAYMQSMDFLQDVDNYADLEYLGTTTITT
PrBBX1	Q9XE47	P. radiata	MVLENFGGVGAREASCRIRHELRGIGGWRMSMPKLCDVCQVSSSVIYCRAHTAQLCLVCDAKIHGGSKASLCHERVWVCEVCEQAPAVVTCKADAAALCVACDTDIHSANPLASRHERAPVIPFYECPNMPTNNTVTHANNDNLDCNVLLNEDGGGDDPLKHDYVDDDYGDYDDDENDQNNLLNNQEDNNDAEICCAEEAATASWLIPEANRNNLTIINGGNSEGEDKMVKDKLKFKAYMQSMDFLQDVDNYADLEYLGTTTITTPINPTANMGADSMVPVHTPEVIEHSSTKVSIDTAGSMDVDAASKCNHVYRTTSLNHCVSSSPIDVGIVPDSNITSDISTPYHDPRGVFEIPPRVVHPGGQGEVMGREARVLRYREKRKNRRFEKTIRYASRKAY…
Note: The sequences were downloaded from Protein Knowledgebase (http://www.uniprot.org/uniprot/)

## Sheet: Pp
The information of the BBX family				The information of the PEBP family
Gene name	Locus name	Sequence		Gene name	Locus name	Sequence
PpBBX1	Pp1s98_84V6	MLVKLRTHVEFGHSAAPFTTCSASWRQVYAVVLDNNLNLQEIHQKAVRMRVQCDVCEKNKAAVMCCADEAALCTSCDTRVHAANKLANKHVRVPLVGQLEPPRCDICQEKPGFFFCLEDRALLCRDCDVSIHSANKLSSNHQRFLLTGTRVGLDSISGQEGAEVVLEESPRVPTPSTATSTLPSISKSTLSSGSKLKDNSQPVPANATPTPNPSWLTNGGRNSERAKIKSKPVGTTSANVSDPHGSSFGKRNSIPADFLSDAVPVWGVDELLNLPELAEGYHIGDIGSSKADMNNLGDYDWMADLSMFEEQMYAAGSFHEVPQLSAPAPTVGLTRGGRATALSKGKGKQDAAIVPQFDDAFVVPDLGLSVSPSSPAPVTKRRRT		PpPEBP1	Pp1s111_85V6	MAEEGTLILTSSAISNGGRIPRKYTQVGQGAVKDVSPPVEWYNVPEGTNCLALIMEDLGSVDPADSTANPFVHWVVVNIPPTMKGLPEGFTTKDVDDERDDASQIQEGPNDFKATGYRGPIPSDTEHRYEFHLYALDSALKVPKKPSRDRVLDAMEGHILADAVLVASYGTEGAHMGHNNYMAPGQPHIAGPGRPEAHKNSYNPMGQIHGR*
PpBBX2	Pp1s509_13V6	MRVHCDVCEKNKAAVMCCADEAALCTACDTRVHAANKLANKHVRVPLVGQLEPPRCDICQDKAGFFFCLEDRALLCRDCDVSIHSSNKLSSNHQRFLITGTRVGLDAVSGQEGTERMSEESPRVSSLTTVTKSPSPPASKSSPSSASKMNMVSVKPQPAPTNATSNANPSWLSNGGRYTEREKTKLLSVGTTSANVVDPHSSSFGRRNSIPADLSDAVPVWGVDELLNLPELADGYHLGDIGSSKADMNNLGDCDWMADLSMFEEQIYAETLRKVPQMFAPAPTAGLSRGGRATVLSKGKGKQEAAIVPQFDDAFVVPDLGLSASALLPAPVAKRRRT		PpPEBP2	Pp1s68_5V6	MARSIDPLVVGKVIGDVIDTFVPSVDMAIHYSSRQVTNGCQMKPSATAQAPEIQLSDNSEGNNYYTLIMTDPDAPSPSEPSLREWLHWIVTDIPGNSGGSETTSGFSWLQEQVTHTSSSGRELVPYMGPRPPIGIHRYAFILFKQPSTPFLISPPTVRNNFSTRNFASHYGLGLPVAATYCNAQKEPGSRRR*
PpBBX3	Pp1s312_73V6	MDAATIRRGSGGSRSSSSSHSSTCNPLVPGPIITVSPTRAPDYDCTDCGSFFFGSRGRHRPRSHGAWSSSSHHHSRGNIISEPVQRLFLVGSTPVHHPATSAVSQQVFLPQNEQLHEISQATELQDIVDLTNATGPSVDVREPVSLEASDNEKVGNQRAVDFVSCHGATSTFAGNVNDSSSTLAEIFRCFICLGKVVDAQLCPCCSKLVCQSCIKRWLTDQKSECPHCRAPLLLSQLVSCRFISEISSEVEKIQGNLGDSSIEKYCPAHDSPFLYFCTTCSVPVCPDCAVLIEDHRNHTFEKLSVAYGRHKKKIRMEAAGLRKRQKELSALVVSVEKNIDTVLKAKDESAAELQMAFKRMQKKLMVGAMQSRLEEQLKCKLLALLAQKGSMTQEMELLD…		PpPEBP3	Pp1s34_16V6	MPRSIDPLIVGKVIGDVIDTFVPRVDMAIHYSTRQVTNGCQLKPSATAQAPEIQLSDKSGDNNYYTLVMTDPDAPSPSEPSLREWLHWIVTDIPGNSGGSETNTGFSWLSEQATSTSSSGRELVPYIGPRPPIGIHRYIFVLFKQPSQSFLISPPAARNNFSTRNFAAYYGLGLPVAATYCNSQKEPASRSR*
PpBBX4	Pp1s146_97V6	MAAAATLRGTGRNSRSNNSTCTRLVSGPVIATSPFHTLDYDCTDCGSFLFGQRGRLRLRPPGARSTSHNHDSCESSISETAQAQVQRLLLDDDSLRQRHPSEPVESQQMVVPQNEQIPALAPVTEPEDTVDYRSASGLSVSNDVSEPSLLQPSENEVEDVGIDREIDFVACQGASPVVAENDNDSSSALADIFRCFICLGKVVEAQLCPCCSKLVCQPCIKRWLTDQKSECPHCRAPLLVSQLVSCRFISEISTEVEKIQGKLGDSPMEKYCPAHDSPLLYFCSTCAVAVCSDCAVLIEDHRNHTFEKLSVAYGRHKKKIRMEAAGLRRRRKELSLLVASVDKNIESVLKSKDESVAELQVAFKKMQSRLEEQLKCKLLALLSHKASMTQEMELLDTIL…		PpPEBP4	Pp1s111_36V6	MSRSVDPLVVGRVIGDVIDMFAPSVDMAVVYTSRKVSNGCQMKPSATNEAPTVHVTGNNGDNNFFTLIMTDPDAPSPSEPSLREWVHWIVTDIPGNSSTTTSVIRQSVAGQGSKRAREPASSAKQPNVERKKKGPAASTTDKELPSAADQGAAKPRTSGKEVVPYVGPCPPIGIHRYIFVLFKQPTGKPLLVTAPSVRNNFNTRTFAVEHGLGFPVAATYFNAAKEPENELDSEAATGPPWASPEGSLDPLVQHQVVAIPSRGQQCKSID*
PpBBX5	Pp1s5_88V6	MAAAAIQRGSSGSRSSSSSSSINTCTRLVPGPVITVSPSHTLDYDCTDCGSFLFGSRGRLRHRPHGARNSSSHHYSRGNNISEPVQHMILPQNEQLAVFAQATEPEDTVDYIQATGLSTEVIEAVSLQASDNEVEEVGNQRAIDFVACHGSTPAFADNVNDSSSTLAEIFRCFICLGKVVDAQLCPCCSKLVCQPCIKRWLTDQKSECPHCRAPLLVTQLVSCRFISEISLEVEKIQGKLGDSPMVKQYCPTHDSPLLYFCTTCSVAVCSDCAVLIEDHRNHTFEKLSVAYGRHKKKIRMEAAGLRRRRKELCALVASVEKNIETVLKSKDESAAELQMAFKRMQSRLEEQLKCKLLALLAQKGSMTQEMELLDTVLHELDQQLNSIPKSDLIAQEPNM…		PpPEBP5	Pp1s441_20V6	MDESAMYITSRAFKNGERIPPQYTQDGQGARSNISPPLEWYNIPDETVCLVLIVEDPAPQMERSPRSFCHWVVLNIPPTLKGLPEHFTTKEHDDDRDELTQIREGINDFKVPSYFGPKPPVGEHNYEFRLYALDAYPKVPKKPNVDRLKEAMEGHILKEAVLTGHYSKDQYGTGNEKGYYPSGVPQLSGPGRAQLKSQHNNTRVATVAHQ*
PpBBX6	Pp1s371_27V6	MPKPCDACHVSSAAVFCRADAAYLCVGCDGKVHGANKLASRHERVWMCEVCEVAPAVVTCKADAASLCVACDTDIHSANPLAQRHERVPVTPLFESASPLRGPDFCVLVSENGCHDLLKGCEDASVVEAVSWLLPHPKISTNSIIRGSAAADEMGSSPFHDRPFSPKPKKQKVELPADIFSDVDPFLDLDDATVTGIQPDSLVPVHMPECSEDTDSLAHSMDPSFTKFPLSAKSGYSYGTSTLTQSISCSSLDAAVVPDSSLSDISTPYLDSQSSQDMSARLPHQTGGPIDTVDREARVLRYKEKRQKRKFEKTIRYASRKAYAESRPRIKGRFAKRTDSDMEQFGSVDSSFGVVPSF		PpPEBP6	Pp1s243_37V6	MARSIDPLVVGKVIGDVIDTFVPSVDMAIHYSTRQVTNGCQMMPSATAQAPEIHLSDKSGGNNLYTLIMIDPDAPSPSEPTLREWLHWIVTDIPGNSGGSEMTSGFPRLNELIAPSKSCGRELVPYMGPRPPVGIHRYIFVLFKQPLTPFHITPPTVRSNFNTRYFAAQCGLGLPVAATYLNAQKEPGSRRR*
PpBBX7	Pp1s31_376V6	MRTLCDVCEAAPARLFCAADEAALCLKCDEKVHSCNKLAYRHVRLELAESRPVPRCDICENAPAFFFCGVDGTSLCLQCDMDVHVGGKKAHERYLMMRQRVELPSRKLRFEDTVDTEKPTAEPNSVPADKNGTLLPDQHHHHHYHHHHHHHHHEDELRAGLPASKPSCDRDNSNAPAIAIAAGDEESLLLDDCLVQNQSRMIDLNSRPKRLQNQASVPDKG		PpPEBP7	Pp1s424_29V6	MYVSVLLLLLLTMAAGIARYGSDALLSVEADNVLMREPSNDPVYREDSRELLHGNAFLNEEESPYFAAGYPNGGNYELTKDSRATANATVGNVTIETALVAERIAEVEGEDQPGGPPVLGNGFLSGDIVTTVPTPDLVKGVVGHLEQTGIIPEVIDRFTPTTTVRLIYNDNLEVLDGTKVSENDVSKQPKVEIEGAFVMPGSLYTIMLVSSSAIGEGKERVHWIHVNYQGPQDIGSAVIRAGADVLHCEAPKAGSNSNQLVFLLFRQPGQLVVPTAHSNDEISARSFAATHHLTPVGALCFMVA*
PpBBX8	Pp1s207_121V6	MRTLCDVCEAAPARLFCAADEAALCLKCDEKVHSCNKLANRHVRLELAESRAVPRCDICENAPAFFFCGVDGTSLCLQCDMDVHVGGKKAHERYLMMGQRVELPSRKLRFEDNVDTEKLPAEPSNAPTDKNGVLPDHHHHHHYHHHHHHHHHEDEVRAGLPAPKQSCDRDASNAPAIAITAGDEESLLIDGCIHQNQPRMIDLNSRPKRLQSQASVPDKG		PpPEBP8	Pp1s32_140V6	MRGCGQGSLVSTIHTAELPSEADQGATRPSTSGKEVVSYVGPCPSIGVHLYVFVQFKQPTREPLLVTVPSGRNNFNTRTFAVEH*
PpBBX9	Pp1s364_5V6	MPKSCDACQASSAVVYCRADAAYLCLGCDGKVHGANKLASRHERLWMCEVCEVAAAVVTCKADAASLCVSCDTDIHSANPLAQRHERVPVQPLFDCVSQFRGTHFSVLAPKNECNNNLLKGDEDPAVAEAVSWLLPHPKTLSSAILRGIAAADEAPAFPFRERPFSPKLKKLKVEQAADIYSDVDPFLVLDGGNGTGFQPDSMVPVHIPEGPDDSPSLANSTAPSSAINFRASQKSGCSYGTSTLTHSMSCSSVDAAVVPDSSLSDISTPYSKALDSQDSQDLSGALVPHQASKPIDTVDREARVMRYKEKRQKRKFEKTIRYASRKAYAESRPRIKGRFTKRTDSDVEQMFSSCTADSGFGVVPSSC
PpBBX10	Pp1s97_109V6	MPKSCDACHISSAVVYCRADAAYLCAGCDGKVHGANKLASRHERVWMCEVCEVAVAVVTCKADAASLCVSCDTDIHSANPLAQRHERVPVQPLFDCASSAREAHISVPFPESECHETLKGVEDSCVAEAGSWLLPHPKIPTNAIIRGSAAADEAPDSPFRARPFSPKLKKQKVDLAADIFSDVDPFLELDDATVTGIQPDSLVPVHIPEGSEDSPSLAHSMEPSFTTDFHLSEKSGYSFGTSTLTHSISCSSVDAAVVPDSSLSDISTPYPLDSQGAQELSGTRMPQQVSGPIDTVDREARVMRYKEKRQKRKFEKTIRYASRKAYAESRPRIKGRFAKRTDSDVEQLFSSCSMDSSFGVVPSF
PpBBX11	Pp1s235_24V6	MRIQCDVCQKNLASVMCCADEAALCAQCDARMHTANKFANKHVRVAFNAAPEPPKCDICQENRGFFFCLEDRALLCRDCDVSIHTANTLSCNHQRFLVPGTKVALEEVEDDAEPLTPERTSSMPSPAASSISQSSNCSRASMFSSPTSILRGPRDPTSQTANTKTETACKVPSVFSFSPCCPPTYSGNVQSVSEMKVSQEYHAPAVPQMTSQPSMGAQNAACMKKSSISEFLTDAVPGWRVDEILNFADCTENFNTTDFASTKVDSMIAVGGDYDWTSDLSLFEEQMFAMHEVPQFPAPEAQLAALPRSMRAPRHIRNKPKQEVFLPNGYEDAFIVPDIRVLSGTVSPPVPKKMKRDFYHI
PpBBX12	Pp1s195_82V6	METMCDFCGEGQATVYCRADSALLCLSCDRHVHSANALSQRHSRTLLCHGCNIRPAVVRCTTCQSCFCQTCDDDTHNSSVISAQHQRHVLECFTGCPSATELAALWACDDRSDVGATIASDSPRGLNSQWGGISGSTPTRSTAVRENQMSRALRVESSSGIAGVINMSSVVPPPLAKSSVLTSNPEVGQQEQVSAEKGISQQLQVLQVQDLSRPSPASLSDQQAKRQCMETQTSIQKQQESEQCSPIPVRVHSDQQSAQNSQGESSTVVGDGQSMKLEIGPNDIVNQGGTDSFWRSNALTQATQMWGQNMQDLGVCGDVADPCDDFSMADVDLFFDNYEEMFSSGTAPSGSTFEEMSPRRSSLGQDAANGSNEHARMQSIPEAELFKPINQGTASTAND…
PpBBX13	Pp1s545_1V6	MTADQQKVKMKIQCGVCQRNPASVLCCAEEAALCTKCDARTQTANKHGRVALHSVPEPAKCDICQEKRGFFFCLEDRALLCRDCDVSIHTANTLSCNHRRYLVPGTRVHLEDVKGVPVKPIAPEVYLPVASPAASSMSQSSHSSRSSNLSSSTSTLPGPRILSKQTSNAKPSGSVCSPSPVQTFTLEMVQAAYSGKVNAQAVAEATKPTQQFSASQTPPLVSLPSMGVSSSGSMRKSSISEFLTDAVPGWRVDELLNFADCNEQFNPTDFSTSKMMEGETAVEGDYDWTADLSLFEAQMFSMHEVPQFPPPPPTLSASPKSNRVARQLQRISHIKQGSYLQDAFLVPDVRIASAPTSQSVPKRFKRDLYHMLN
PpBBX14	Pp1s76_147V6	MTTRTACKSIVTAMAIAGQASRACDVCMNKSARWYCGADRAYLCEKCDIQVHSANALAQRHERVPLTPNAESTILARKDSPDTKNAKEILLRKPTMSKKLQAPPVNVLPSRKRFRTCRLHPFRQAKHSPGAKHAPNQLEEGDAKMKEDLLMFSETFETENFLVDVTQKVPSLIVVMQDSSPSSSELDVCSDFFQELRSDSQEVRSSPWSDSLAAFFKGKAAQEDCFPDDDTSDQFFLPDAFDDGINICCDMDGNISVAGDACFISNDIPGLSGFEDFGSREFVGDSLSFDFAFHDTLPRAFEGVGADTSEMGGISSKYNLVGAENDQFRTGPFVKFFSKIPRNEKKMHLTPENIKKEAKEILLCCREGLSEVNLGLAPTLRLNYEDVITAWSDRGEPWF…
PpBBX15	Pp1s112_154V6	MAGVKGAAHANVAMAMAIAGRASRACDVCGSQRARWYCEADNAHLCNRCDQSVHSANALALRHERVRLNPQDCTTQPLKKVVVDTLDASNKSRKSHHPRPTDKHSLPSRKRSRLSRRPNPHLRPPTSTSKSQHRRGKVKSEGRGAEDSHEVPNFITVNIQESPVSFAHDSATAMSMAEFCKERATAAASVYVDVEDAYEEISSGDTGPDFLVPNGYMDDFESAIGAPIGCHEDARSPFDSGNGAMDMNKSHDIMFMRNDLELCGSDEQYEDYPLDFSDIVGLRDGDAFEGDCGDTSELVDEVGEENKDEDGDGDGDGDGDGFECSLDARAQSNVCEDQGLVSYTQDFPYKVKQEYTVPDSYDLIKKEVAAVLRCSLQGEEVKPAPSLLRLNYEDIMSAW…
PpBBX16	Pp1s108_97V6	MPGGGVKDAATNSVATAMAIAGRASRACDVCGSQRARWYCNADNAYLCYRCDQNVHSANALALRHERVRLNSQGNISSQSPRKALVVDTSARKHSRNHTAHAAQSPPSRKRSRLSRRPNPHVSSPVDTLFKPHKASHRGSKVKSESSHEVPNFVTVNIQESSFSFTHDSATVMSMAEYCKGRAAAAAAAAMSMSVDVDTYEELSSGDSDQFLVPTGYLDDFESAAVAPVEDGSSPSEDAEDAPGYEENHHDITDAVDLRDGLELEGGSDDAYRLDFSDIVALREGDEDAFEGDYGETEGDAFEGECGDTEGDGEVEAAASNEQSCVDGFPEEQPNCVVPFTKEYLYKVKSENSVRDGFALIKKEVAAVLRCSLEGEEAKPAAPSLLRLNFDDVLSAWSD…
PpBBX17	Pp1s12_404V6	MATKVANSSVAIAMAFAGRAVRACDVCAKKNAHWFCSADDAYLCTACDTQVHSANALSLRHERVRLSPNGTPMLSLAKESKVPDEAGCGIHRMKKLHPAPKQVQPARKRSKVTKPYSHHLRKLTRMVSKDMMKSEDSVAVKAELELFDFLDTDEFLNTETRRSHLCLLDQFLVPDAFDFCLNVDMPVATTTPADANIDLSGEAFFLPGDIPGLDGFESFVPEMGLTDDFSLTFDLALQNGLEAPIEATEPAKFEYKPNPAEPDHITAGPFAKFFAQKPKAESQELISPEQVKREAMEMLKCCREGDHEGLNMPSLKLNMKDILAEWSNRGEPWISSDDSISSGSDVGLVPDMDAVTADESQSGGDRDARVLRYKEKRATRLFSKKIRYEVRKVNAERRP…
PpBBX18	Pp1s35_69V6	MARPKSTAHTNMATAMAIAGRASRACDGCGSQGARWYCEADNAYLCSRCDRSVHSANALASRHERVRLNPHGTVSQVPKKALVDTSGADGNDAHKPHHPRSTHTHFLPSRKRSRLCQRPNPHLQHAADISNPEHRRGKMKTESRNPGESHEVPNFITINIQESPLSFAHDSATGISMAEFCKGRATATAAMYVGVEDAYEELSSGDSGPDFLVPNGYTEDFDSAIGAPTEYHQNAGSPLDSGNGDEDSDNSHEMACVGDGLQLCGSDERYEGYPLEFSDIVGLGNGDAFEEDCENTSGFVDECCEVNGGGLGNGMECSLQAKMSLEQQKGFSFSKDFYYEVNQECIVPDSYDLIRKEVADVLRCSLEGEPMKHTPSLLQLNYEDVLSAWSDRCLWTDGK…
PpBBX19	Pp1s200_107V6	MTTKGASRSAATAMAIAGRASRACDVCASKSARWYCGADRAYLCDKCDTQVHSANALARRHERHRLTPSGVAMQPARKPAADLMKDKTFSQRKHTISKKTHASPVQVLPPRKRSRTSRPHPHRQAQHITEATPASKLHNAKDVEVEDEFLTVTDAFDTEDFLVDDTQEVPSLITVAQDSSPSSSELDLSSDFSPELNSDAQGGSSSPSSDSFVAYFKGKAAQDDCFSDDVMSDQFLVPDAFDDGINICCDMDGNISLAGDACFISGDIPGLDGFEDFGSRELSNNTYSFDLALRDSLPGAFEGDGAATSDARGTSLKQNVVGVENDQFSTGPFANFFAKNRKSETVHSSPENIKNEAKEILRCCLEGLTEEDMRTVPSLRLNYEDVITAWSDRGEPWVN…
PpBBX20	Pp1s236_21V6	METTCDFCGEGQATVYCRADSALLCLSCDQHVHSANALSQRHSRTLLCHGCNMRPAGVRCTTCQNCFCQTCDDNTHSPSMMSAQHQRHVLECFTGCPSASELAALWACDNCSDVGGPISSVFSRGLNSKWAEIAGSSATRSTVARENQMGGAQRMDSSSGVAAVGVTNISSAAPPLLAKSAVLPSTSAVARQQEQGCIEKEISQQLQVLQVQDLARTSSASLPVQQAKRQCVNTQTSSQTQQESEQCSPMPVRRHSDQQPAQNSGVSGGESSMGVDDGQMMKLEDGPNDLVNQGGPDPFWRSNALTQATQMWGQNMQDLGVCGEVSDPCDAFSMADVDLFFDNYEDMFSSGSGPSRSSFEEISPRCSSIGQDSANASNDHARMQSIPEAELFKPINQDA…
PpBBX21	Pp1s2_7V6	MATKVASRSMTTAIAIAGRASRACDVCANKSARWYCGADTAYLCDRCDTQVHSANALAKRHERVRLTVSGVPMKSSRKVTVTMADHDEDSEMPRKQSSLKKCHSAPVQVMSSRKRSRTSRPHPLKRRASEAKPTSKVSKVEDVKVKEELLTFSDIFDTEDFLVDDTQEVPAFITVAQDSSPSSSEFDLSSPELSPEFRSDFYGVCSPSEDSFAAYFKGKAAHNDFSDDVMADQFVVPDGVFDNCLDSGVNICCDVDSSISIAGDACFIPGDIPGLDGYEDDYSLCFHLALRDASPDSFGEDSAATATATVVHPTNNAVSVEADQFGNGPFAKFFAKKPKGEKVLLSPENIKSEAKEILRCSLEGLSEEDLRTAPTLRLNYEDVLTAWSDRGEPWVNPEN…
PpBBX22	Pp1s109_40V6	MATSVVNSSAATAVAFSVCTARTCDVCANKNAQWFCSADDAYLCTACDTQVHSANALSRRHERIHLPAHGMRTQSHATGFQVPAEGQCGAYIMKRLHPHPEQVLPSRKRSRVSKPYSHHLRKLTRMVSKDLIKSEDLVAINAEAKLFDFLNTDEVLHGGNQEVPSLSIVMGADAACSPDIDLLSSDYKFQGNDHSASADSFAAFFKGKAAPSQTLFDDSDQFLVPDAFNFRFDVEISDPSTTPADAIIGLSSEAFFHSGDIPGLDGFESFVPDLSVPGNFGLNLDQELHNGVQAPSQPTEPASLGCKRNLAAPDHTTAGPFAKFFAQKPKSESQELISHDEIKREAKEMLKCCREGDGDAQMVPTLKLNLEDVLAAWSDKGEPWISSDESTSSGSDVGL…
PpBBX23	Pp1s3_491V6	MATKVANNSVAIAMAFAGRSARACDVCATKGAHWFCAADDAYLCTACDTQVHSANALSLRHERVRLSPNGTPLKSKASKEEERCGDHHHKSKKQHPSPAQVLPSRKRPRTSRPYSQHLKRLTQISSQMVHKVVKSEDNSFAAKAELESFDFLETDEFLNDGNQEVPSLSPAAEQESSPCSSDFETLSFDYEFQAGDHSASADSFSGFFKGKAAQTHNVLDDGDQFLVPDTFNFTLDAEMPDSTAAVPADSNIDLAGDAFFFPGDIPGLDGFESFVPDMNISDDFSMTFNLALQNGVEAFEGDAVATTGSALEACQLGPEPDRFITGPFARFFAQKMKAKLSEPMCAERIKSEAKEMLRCCREGEDEAQRVPTLQLNLADVLTAWSNRGEPWIDYRMPQL…
PpBBX24	Pp1s26_5V6	MQAACEFCGEGRATVYCRADSARLCLTCDRQVHGANALAQRHSRTLLCHSCNVRPAAVRCPSCHSSLCETCDDEIHNPILGTDQHQRRSFECFTGCPTATELAMLWASQANDVRKRGGAVLASSPFKKSMQWNSWEPRIGAVALNPIAPVDVRESCTAQRTGDNFNVGAYMSGPGPPRILKKMVSVSTAKELGHEREVFQQLEKLQAQDPVRIIKSENLIAPRKPHSSTNVLEKQEPLNNYAVPAQRHVDQELVQNSRSVAYNPEAGLVQGRVAKVEVEADGYQRGTDGFWRNNSISQANQLWGQNMQDLGMCEEEERDLCSGFNVPDVNLSFENYEDIFASSQAPNAATFSACTSMEADAGRESHMQSIPESELFRSLASNDQFNFQAQLDKLGLGRH…
PpBBX25	Pp1s356_46V6	MVHITEMRVLLPMTVNEFKRGQRFSNFKTNELNTSEGQGGQLLSTLPYENEIWGEGIYTHSLYRLGDRLPDWVTRLVPSNALIIDEKTWMAFPYVRTTISIPFFNKLKIEMVSMHANDNGSTENIHNLTEAELAIRKVDMIDIAFDDIPNRDYRAELDPKLYVSKKTGRGPLRKGWLGNTVPTMCAYKLVKVEANYWGVQSRAEKLMTNGIRQIVLLTHRNAFCWLDEWFDLTFEEICARESLGRERLKATVKQPPVIDPRTGQEVILEPEGPSQDTTDDSDETSDIEAEYFEAEMELGNLNAGQLVTKRIPVCATRDISDSPPSLFCTTCQEYFCQRCFTEFHVTTRLKAHTIQHLLNSFVSLDSRKIVPVDKENAKKDAGLPPVRVVLQKSTSDMSQ…
PpBBX26	Pp1s143_52V6	MAGGGGIKGAVNNNVATAMAIAGRDSRACDVCGLHRARWYCSVDNAHLCRRCDQNVHSANALALHHERVRLDLQGNALHTPRKALKGNTSAPQNSLKSAAQMDHAAPSRKSFRQSRRPNTDASPPNSHKINRRGKEKSDSSHEVPNFVTVNIHESPFSFTHDSATAMSIAEYCKGRAAAAAAMAADVDTNEELSSGDSDQYLVPNGYLDDFESATVPTPGCRQQGCDPSDDAASNDALDDGEGKDQYDSGAFDQTNGLEFKRGSDQDRINEKYRLGFSEVVGMRDADDFEGESGYTEGEGEVEDEAYDQSCAYGDPERQRVSPFVKDLKSEYDVLDRLDLIKREVAAVLRCSLEAQEKKSAPPPLLRLNFDDVLSAWSDRSLWTDGRRPQTVPDDSSEA…
PpBBX27	Pp1s38_346V6	MAKSNRVCELCDGVADLYCAADEAHICWTCDAKVHSANFLVARHTRLVLCEICGIQTPWKASGGNPTPLTGLCAECSQGESQDECTTHSHGGVIDTSRVTVRAHPIAGCADSGYESGCSSSKPESCESAVIVEMDLVQTSPCESSISQLSSEDMEGITVDSRGAQGSVSLGIPKSLKRKRSLDCFLPVSVPLSKQIVVSTLEDDMRSVAHGQCECDSTASFSSSTRRVSHANQDPSFEARDWNRPQSQEVESSNRDLTNLLLSSAKRQRVDRTQIRASFTRTQQSAVFSTSRVMRMLAKWHWDLHLSSPGTVPLALRMFRKISRAMAPTVLSNSGMRITLAACLHLASSLDEAQITVPRTSEVAGCAGVSTRKLATAEIHLLALLGWRSFPVRAGSRT
PpBBX28	Pp1s97_104V6	MAKILRKCELCDGAAALYCAADNAHICWSCDAKVHGANFLVARHTRSVLCKTCGISTTRRTTGANPTPLTGLCSGCLQGEVQGECTTYCNRSVVSSRRAASRSCLAVAGRSDSGSESGCSLHVPNSSRDMECVIVDRSAQESVSSASSQSLKRKRSLDCRAAASNPQAEQVVTRTLEDVHSRVAQLQCECTSATSSAINRSSASHDHQDTTLETRDGNRSQPPVMGSNNGAFVTLRSASAKRLRMDDSAQTSPSLRRSQQSAALATSRLTRILAKWHWDLHLSSPDTVPLALRLFRKAYRALAPAVLSNAGTSVVLAACLLLAAGLDEAQITAPKASDLAAFAGVSTRTLCITEIHLVALLGRRRSAVWAGTRN
PpBBX29	Pp1s22_52V6	MARTNTACELCDGVAALYCEADEAHICWICDAKVHSANFLVARHTRSVLCGTCGTQTSWRASGANPTPLPGVCAECSQGEAQGECITLNDGNVIDTARVTAESCESAVIFETEFSQVSSCESSHSQLSSYDSEGVIVDCGSAHASVSSGISKSLKRKRSLHSLLPVSVPQSKQIAMRVLEDVNSSDAHRQCKCDSTTSSSSSTGSNSRANQDSSFEERGDNRTQFPEFGNTNRVVTNHLLSSAKRQRMDDRVQTMSSFAPAQESAVLSISRSMRTLAKWHWDLHLSSPGTVPLALRMFCKVSRALTPTLFSNSGRRVALAACLRLAAVLDEAQITVPNSGKVAACAGVSARRLAMTELHLLALLGSRRLPVWASSRT
PpBBX30	Pp1s364_14V6	MAKMHRGCELCDSVACLYCSADEAYICWTCDAKVHGANFLVARHTRSVLCGTCGISTPWRISGANPTPLTGFCTDCSQGESQGECTTYKDGTVLDSRRVALRLIPGVVERSDSVCESGCSSSIRKICEGVEGVEGTLPPSLCASSLSQLSSGDMGSNRSDQASPSSGICQSLKRKRSFECCSGESSPQSKQIATRTTEDVKRTATHSQCECDSVSSSSLGCRTSPTHAHQDPFFETRDCIRSQPQAFRSSSRALTTLLTSSTKRHRMEDRTQMRPSFPRNQQQAVLSTSRLMRMLAKWHWDLHLSSPGTVPLALRIFRKATRTMALDVLSSSGVRVTLAACLRLAAAFDEAQITFRKQVKLQLVLVYPQESW
PpBBX31	Pp1s560_1V6	MVGYDLSAIPQKPAWLESLLAEKFFVPCAKHGALKKNERNVFCMDCNAGVCQHCVPAHQNHCILQIRRYVYHDVIRLQDIQRLLDCSTVQTYIINSARVVFLNQRPQPRPSKGMGNACGTCDRSLQDSYAYCSVACKVDAIVNSGSDLSSLLPVSCNMPYAFFTCSPTRSLKGGKHELEDELLTDSPSDESPTQTSSASTSSEVTGFCGVVSTASTLLLPKKVRSGRLSAMTTSPVSVIFPVSVKRRKGTPHRSPFC
PpBBX32	Pp1s34_427V6	MGSRREDEKNEATIRRLLKLPENKRCINCNSLGPQYVCTTFSTFVCTQCSGIHREFSHRIKSISMAKFNAAEVAALQAGGNERARQIFFKSMDPASISLPDSGSPDKLRDFIRRVYEKRLYTGDRPPNAQQEETAAELRRPDTKMERQSDLRSHSFDDQVGDKGTVNRRKSDFDRSSVGNRGSAKNLGGLQGVPRPTRHSYDESYEEQSPKSNSDRDRRNLSRPFSFKDFDITPPPVQSITDILGNIPGLRVEVIKPSKGENSPDHSKGSALFCAPFYQAIGFREYDVSSASNNKQFHQVDARKALQSQSFGAVGDDRVTPALDYKRVNSASLIDINSGTGATAVPRGFEDPFAETSQVSPTTGPSWATFNTSPTPPAPPGYPSSTSETSQLVESGWGQ…
PpBBX33	Pp1s120_129V6	MGSRREDEKNEATIRRLLKIPENKRCINCNSLGPQYVCTTFATFVCTQCSGIHREFSHRIKSISMAKFTAAEVAALQAGGNERAKKTFFRSMDPDRMYHSDSGSLDKLRDFINRVYEKRLYTGDRPRTVQQEVTAVELRRPDIKVERQPDFRSLSLDDHVASKESVNRLKPDTIRNSVDNRISPKYVGSPQAVPRPTRLSYDENEEKSPKSNGSRDRRNSSRPFSLRDFDITPPPAQSITDILGDIPGLRIEVYKVPKGEHPPDHSKGAAVDARNAMQSQSFRAVGNDTVTPAPDQKRVISASLIDMNGETEATPVSRGIDDPFVETSQVSPSTSDSWAMFNTSSSSPARPGYPASKSEISQSVDPGWGQQSSSLDSWSSFGTPSPQAASNQEHFTATP…
PpBBX34	Pp1s22_222V6	MHLGKMNSRVREDEKHEMIIRKLLKNTENKRCINCNSLGPQYVCTNFSIFVCTYCSGAHREFSHRIKSISMAKFTPAEVANLQSGGNGRAREIYFKELDLVRNPLPDSSDPIKLRNFINHVYVERRFTGERPTPTKNQEGGRDDFESRRPDVRKPGFQSPSRVDQSHDRRNSDRARKSDVGGYLNEKRSPNRFEPDRPPRKSYDDREGRRDEKVISEASRERAKPPVRPFTFRNSEDDGPPIRSVKEILGDDVPSLRVDVNGRSLPGTIPPPVGLANHARSQSLNHLANGESAASAPVVKRTSSESMISLIDFGADPEPVTTSAPVTDPFAPAPVSAKIPVSDPFAPAPVSANTPVVDLFGSDPFAVATASPDPFGFGSQGAGAESATSSWATFGSTGN…
PpBBX35	Pp1s3_605V6	MVGYDLSVLPQKPAWLESLLAEKFFVSCAKHGALKKNERNVFCVDCNAGVCQHCVPAHQNHCILQIRRYVYHDVIRLQDIQRLLDCATVQTYIINSARVVFLNQRPQPRPSKGLGNACGTCDRSLQDSYAYCSVACKVDAVISNGKDLSSLLPESGNMPYSFFTCSPTRSLKGGKHELEDEVLTDSPFDMSPTHTSSASTGSEGAGFCGVASTASTQLLPKKVRSGRISAIATSPKSVIFPVSVKRRKGTPHRSPFC
PpBBX36	Pp1s441_8V6	MVGYDLSTLPQKPAWLESLLGEKFFVPCAKHGALKKNERNVFCVDCNAGVCQHCVPAHQSHCILQIRRYVYHDVIRLQDIQRLLDCSSVQTYIINSARVVFLNQRPQPRPSKGMGNACGTCDRSLQDLYAYCSVACKVDAVISSGGELSSLLPGDGSKPYSFFTCSPSRTSKHELEGELLTDSPFDVSPTHTSSASTGSEGAGFGGVVSTASTLLLPKKVRSGRVSVMATSPKSVIFPVSVRRRKGTPHRSPFC
PpBBX37	Pp1s36_238V6	MPAACEFCSEACATVHCRADSARLCLTCDRHVHGANALSKRHPRTLLCHSCNVRPAVVRCSSCHSSFCETCDDNKHKFALGTDQHQRHSFQCFTGCPSATELAILWASQANEPRKRAGDMLTSSSSKEGVQYSLESRNGAVAPNPSARSGARGSWSVDTQRMDDNSKIDANMSGSGPPPPLKKLVSTITTQELGHGREVFQQLEKLRAQDPAPSTKSKIPVSLYKSHPSKIVFEKQELLDHHAVPVREHSDHEPAQSSLPVVNKANKGSVEAQAVKLEVEANDNQGGTDAFWRSIPSNQTNQIWGQNMQDIGMCEEDERDLCSGFNISDVNLSFGNYEDIFSSTQDPTAATFPGCVPMNEATTNSSQMQSIPESDILRPLTGNDQSNFQDELKGLALGP…

## Sheet: Sm
The information of the BBX family				The information of the PEBP family
Gene name	Locus name	Sequence		Gene name	Locus name	Sequence
SmBBX1	111647	MRTLCDVCESAPARLFCAADEAALCSKCDEKVHGCNKLASRHVRLQLAEARAVPRCDICESAPAFFYCGIDGTSLCLQCDMDVHTGGKKTHERYLMLGQRVEVITGLLASR		SmPEBP1	143762	MADQFRLVSPGGFHHEGKIPRKHTGDGQGDQKDISPALEWYNVPEGTVSLALVVDDPDAPDPKDPVVPWVHWVLINIPPTLKGIPAGFTTKGLDEKSEFAEIQEGYNDWKLPGYRGPNPPVGTHRYVFKLYALDTKLKLGHKATKDKVEIAVQGHVLGETELIGHYTKENFSTGHDSYVPPPGGPLI*
SmBBX2	271535	MRIQCDVCEKAEAALVCCADEAALCAACDAEVHAANKLAGKHQRLPLSFSGTSPICDICQEKTGWFFCVEDRALLCRACDVSIHSSNAHASSHNRFLVTGVRVALSALSAQDFLEVPPVTPQQPRKNASASGASSSGNSLSANGTPERFETVSRAEPETVMEKRSTSSTISEYLTEAVPGWRVDELLNIPDMASGYSLSDIGSSKAEAGNLGEYDWLADLSLFDEQSYAETFHEVPQMTPSTMPASKLPPAKGKSKLGMAVVPEVDDSLLVPDVSFPAKRRRAWL		SmPEBP2	235975	MGRSMDPLVLGRVIGDVLDMFVPAVDMSVCYGSKQVNNGCELKPSATQARPIVQVGSPHEEGALYTLVMVDPDAPSPSEPSMREWVHWIVADIPGGADASQGREILQYIGPKPPTGIHRYIFVVFRQMGPVLMLPPLMRNNFSTRWFAQEYFLGLPVGAVYYNAQKEPASRRRT*
SmBBX3	444777	MKVQCDGCESAEAVVVCCADEAALCRECDIQVHDANKLAGKHHRVPLFRPPTRTSCDICQDKTAYFFCLEDRALLCHNCDMSIHKLTASTSNHRRFLVTGVAASLHTLSGQAPATSPGTPPPKSSHAVPNSNSHSRASKSTKRREHRDHAAASDARRHCQSSPQTSTSTSTTSTATVITGSNTDNSKSCQVPGVRKPAAVVTTLPVAPPPPPPPPPPPGDGSRKTSIFEFLTEAVPGWKCDELLNLPDSSSLASSYTFDPKIDANFAWPSANVSRDQIYFRSVPQMDKLPAGFNATKVVGDPAALKLKTKPGIFLLPEPDDAFLVPDLGLHSAPELPPAVKRRRTYSELDNIFLSR		SmPEBP3	166207	MEQPESRHREDVNALDPLILGGIIPDVVDDFVPCCEMAVYYGKDQVTNGCELAPFATSSPPNVQIAGNFDDGSLFTLVMTDPDAPSPAEPSLGEYLHWLVTDIPGGTDPSKGKGVLPYERPKPPAGTHRYTFCLFKQSRPMMALAPVIRSNFSTKCFAQEHGLGLAVAALYFKAQGMEP*
SmBBX4	102790	SMTKLCDGCRVSNAAIYCTADMAYICLGCDLKVHGANKLASRHERVWICEVCEHAPAAVICKADAAALCASCDTDIHSANPLANRHERVAVTPFFE		SmPEBP4	438108	MRPRRRIIVIDRPPSASLQSNRALTLEERRDVRQLLQIVESSSRLGFSMKWNGQLSQRLVGVILHMVKNGESAMVFFGWAGTRQDFRHTVHTYNCFYEALIRTGQCEEAYRLFKEKWPQELIPDSITYGILIRGLCNFGKLKLACSLYEEMVDRGLRPVVLTCKFLLNALCKSGNLELALRYFEKMSSIPCAATWTILIDGLFRAIRVDEACYYFEEMKHTAIPNNWTYTVVINGLVKAGKVAEAERVLQEMPVPTLANYTSVIGGHCKAGDMGKAYHLLEDMKRKGYQGDNLTYNTLIHGHCRLQEIDRAYELLEEMKSNDFVPDIFTYDILIAGLCRAKRLSEARDLLGTLRNEDGCTPDVVSYNTLIDGFSKAARVNDAHQLFLEMVTAGQHPDVV…
SmBBX5	418725	MEEDDESSDSSFSTVSSSAPLTRNASGIGCSSIFTRIRGGRGRQHRQHHRARGGGDRAGAVRIGSSPYKLQERILSRQKGDARNRSGLGQLLSPDRLNVSVARNIFPGDNVVDVQKEQASSFRRDRMSQKLCEASGTKIEQPHKSGTLSSAIAEIFRCFICLGKLMDAQLCPCCSKLVCMLCIKRWLTDQKPECPHCRASLSVSQLVGCKFISEITTEVEKIHGNFDEDAPPEKICPAHGSPLSYFCTTCSTAVCSDCAILAESHQNHSFERLNVTYGRHSKKLHVEASALRSRLKDLYDMLASVDNDIEAVLKAKDDQATEIEAAFKRMRAKLEEQLKCKLLTLLAQKGAVSQEVELLETILRQLDFQLTTSSKSDLIAHEPTITCIIQDLHKKINLE…		SmPEBP5	17528	vIPDWVDSFHFPRPSLRVAYGSQNVTIERQFSPAEVLLQPKVSITNAGNRDLFTLVMVDPDPPGPQIPILRNILHWIVVNIPAQSTNASEQGDHLAPYLSPTPVQGVHRYYFLLFRQKQIHAGSLVGSLSRTLFSVRVFTENYDLGYPVDGVFF
SmBBX6	425390	MEEDDESSDSSFSTVSSSAPLTRNASGIGCSSIFTRIRGGRGRQHRQHHRARGGGDRAGAVRIGSSPYKLQERILSRQKGDARNRSGLGQLLSPDRLNVSVARNIFPGDNVVDVQKEQASSFRRDRMSQKLCEASGTKIEQPHKSGTLSSAIAEIFRCFICLGKLMDAQLCPCCSKLVCMLCIKRWLTDQKPECPHCRASLSVSQLVGCKFISEITTEVEKIHGNFDEDAPPEKICPAHGSPLSYFCTTCSTAVCSDCAILAESHQNHSFERLNVTYGRHSKKLHVEASALRSRLKDLYDMLASVDNDIEAVLKAKDDQATEIEAAFKRMRAKLEEQLKCKLLTLLAQKGAVSQEVELLETILRQLDFQLTTSSKSDLIAHEPTITCIIQDLHKKINLE…		SmPEBP6	17644	iVEVFATTINSKSFYLSTKEVFNNVTIERQFSPAEVLLQPKVSITNAGNRDLFMLVMVDPDPPGPQIPILRNILHWIVVNIPAQSTNASEQGDHLAPYLSPTPVQGVHRYYFLLFRQVRKTLSSP
SmBBX7	438224	MAKRPNCDVCEMQRASLYCEADEAYLCHECDASVHGANTLASRHKRISFKQEQEEEEEEENLEENDGVCPAHNFADSSFSLSRPSTVDFPLGGVRIGDVTYARVSSHTGSGGASLIAPRRKEDEELHQVPRFVPVAQELPSLEPFRFHALASNGRASPVRSTRFMSLLEGEATDADENHGAPDEDGAQENQELGVVPDLVSPRTVEPAAAKPGRFVRRTNEIESLQCLWSEDQVRN
SmBBX8	141010	MAKRPNCDVCEMQRASLYCEADEAYLCHECDASVHGANTLASRHKRISFKQEQEEEEEEENLEENDGVCPAHNFADSSFSLSRPSTVDYPLGGVRIGDVTYARVSSHTGSGGASLIAPRRKEDEELHQVPRFVPVAQELPSLEPFRFHALASNGRASPVRSTRFMSLLEGEATDADENHGAPDEDGAQENQELGVVPDLVSPRTVEPAAAKPVAALPKGGPRLDKEREARVNRYREKRRTRMFSKKIRYEVRKIYAENRPRLKGRFVRRTNEIESLQCLWSEDQVRN
SmBBX9	185898	MTKPCDACQSGNAVIYCRADAAFLCCSCDNKVHCANKLASRHERVLVCEVCEHAPAAVTCKADAAALCVTCDSDIHSANPLARRHERVPITPFVDSSDGGAAPPPAPPILHDTGNANHDDEEESSAAEAASWLLPQPNNLAKSDGEKLGGGVESTDFYSTLKPSAPPPLRIEKLLLKSQAAANFDLFSDEDSYLDMDFLGALHSVTDSLVPIHTTGGALHSSSPVGSNADSYDLDVHDKSPPHAYCPGLSLSASSIDVGVVPDASLSDISTPQSRPTSSSVFGSGEAQAAAAPLHHATPLEPIAREARVLRYREKRKNRKFEKTIRYASRKAYAETRPRIKGRFAKRGEMDSYDASFGVVPSF
SmBBX10	438000	MEKASSTSKSSSNLAATAMAIAGRALRPCDVCGRERAKWFCKADEAYLCENCDGSVHGANAVSLRHERFRMGPNGMLMKNVKRVSKFQLAEDISPTNSAAAVTAACAKDSHCPPRKKPRSSRSHSLGSNSSKESGKVKAEPKSPKEYAAEFQPCQESSHEVPIFDPLLEDFAASDDNSLGCTVPCATPPDEDDEEMCFTVPDDCDLDGFLDSEADLGVMDGIISGTIEMDGIADLGDVLGESECKTFTHDSFGIDFPAIFHSPSPNSDGSVADAFDSADAVKVKTEEAEELDKIKLEVDEMLGFAFSSASTVKEEEVEKKITLKLDYEDVLNAWSDRGPFWTEGPRPQTVPDDSLFDPASTLDYGLVPDFCMESTEVEAVGQVPVVNFGEDRLTPQGGR…
SmBBX11	444089	MERPCDFCGDERATVYCKADAALLCLSCDRNVHDANALSRRHSRTLVCDMCVVQPAVVRCGAESKAFCQACDGKRHAEYRAMHHKRRAIVSYTGCPSSAELARLWYCDVSDEPGGNGSGNGSGKGSTSKCLETFQGWVPASSQSQQQLHHPSTPQSREKKIFQQLMILQNRPPQQGLGHQQREKAITQAQTLMPPPPPRPSTSSSNGVAEIQYQTAQLGLHSPSSKPESGEIFPQQGENAWKAASPDQQLWNNAQDMGIDDICKALTADDVNVFDNYEDLFLSAQDAAGTPFQDIGIACPSMAPAMSSKSMQNGCSSMDTANSLQSDASESACRGPFHPAAAAGNVQFSPRPACSSGVSGDSSGTEYADCASVFYSAGELWSSTSSDPAAASEARGNAM…
SmBBX12	4832	KPAWLESLLSEKFFTACARHAALKKNERNIFCVDCTGSICQHCLSSHRNHKLLQVRRYVYHDVIRLHDIQKLVDCSHVQTYIINSARVVFLNQRPQPRPPKGLGNVCETCDRSLQESYRYCSVGCKVDAACKQGNDLASLLPRCNSLQLSDFPVSPAGSSKDDDKPDDEELSPNSILEDQDSDTSSGSTAND
SmBBX13	425306	MVGYALESAPRKPVWLEALLSEKFFGCCSTHATVKKNERNIFCVDCNGSICQHCLSSHSGHRLVQVRRYVYHDVIRLHDMQKLVDCSQVQTYIINSARVVFLNQRPQPRPSKGLSNSCDTCERSLQESYRYCSIACKVDAVGNNQVELDSLVPRRVASSSSTDGGFSSSPEDETLKVDKLELDDELSPNSDDCQSQASSGCSGNKNEAQCDDHIVTSVMMIPPPKRIRSNRYPGQCSPKSVIIPHCSSRRKSTPHRSPIF
SmBBX14	416196	MEERASDDIQASSSSSWLLALMGETNFFKGCPTHPDVGPGNRKLASFCRACEKALCKECDQRDHKACKPNILQVLSASRFAALKVDDIAPLIDTSGLETFKINGNYIHFLHGRPRNATLANKNQCRHCNRVLLTTVSLYCSIQCKYRCNADLAPRPLARPVQPEDFQARAARVVRHPQDHRNFVENREALKIEVDQQTLEMANVLEAILVKVPKRKRVSDANQRVATIFCQRVCDDDQRVDQLAMSKKRRRGSQPEPEEDRKRSKRRNSRREKEEMDPWALEDQEREFWTFPRNGRSPSF
SmBBX15	49712	CGDSMEKSRDCELCQVRAAVYCCADEAYLCWKCDSKVHGANFIVARHLRSILCGRCHSPT
SmBBX16	439307	MALFNTEVTPEDLARKAGKLAPVEDTGGRLPLAFLFEGSDINYFSTSAEEEHRRMNRNKEDVRHERIIRGLSKLDDNRKCLNCGSVGPQYVCTTFSTFVCMACGGVHREFSHRVKSISLSKFTPEEVAALQAGGNQRALEMYFKHWDSRHHPVPDSSNPEKLRDFVKAIYVDQLYSADKPPPPRGDEQDGKRSSLRSSFLSSHSFEERRPGLQREAHQRTRSDDRPVSSREYDGGYSPEVRSMREILGDDLPVLRIEPQRPSTANDSPGAPTSSSQQSTYPENPYPENPEMVQQQPYIKASTTGWATFDTSPEQPANSASWQEMWHPNHETTMWSNTAQGLVFPQISFPPSQFAPETVAAVPRRKSTNPFDLPEDTSLPDFTEFQFQNPMIDSESSSSP…
SmBBX17	414673	MEKIQTIAGWVQELVAAGPRSPEQLLGKRCSSCSKRVMSFCITCEAVVCKRCHGGRRSKHHVLRIVLTSREMSVKVKDIDRLVDVSDVHMYFFNEAFSVFLDRPAHRMKPRGRPKHCILCGRELKMGSVIHRTAPQLIDFESGKYKFCGIGCKMRFIEQHPQDGYTLSVNAHENGDVPLPEYRSDEDEGDESQQDENDQSEENDEEEDESMELGQSSASTSSGSKVEKGVKLGPLAKGTLSKFRDGRNVEGIELSLSLLGAGKRKVDKGPLPHGKLAKLRDSQDLEEIQLSLAPPSMANVYETKSFVEFSDNCNPWINIY

## Sheet: Algae
The information of the BBX family					The information of the PEBP family
Gene name	Locus name	Species	Sequence		Gene name	Locus name	Species
CrBBX1	g6302.t1	C. reinhardtii	MSSCVVCAAAAVVWCQNDKALLCKDCDVRIHTSNAVAARHTRFVPCQGCNKAGAALYCKCDAAHMCEACHSSNPLAATHETEPVAPLPSVEQGAAPEPQVLNMPCESVAQSAASPAAWFVDDEKMGTTSFFDAPAVLSPSGSEAVVPVMSAPIEDEFAFAAAPATFKEIKDKLEFEALDLDNNWLDMGFDFTDILSDGPSDVGLVPTFDAVDEAADAVADAIVPTFEEEQPQLQQQEPLVLAPAPEESAASRKRAAAEEAAEEPAAKVPALTHQALLQAQAAAFQAVPQASALFFQPQMLAALPHLPLLQQPMMPAAVAPAPVPKSGSAAASAALAAGANLTREQRVARYREKRKNRSFAKTIRYASRKAYAEIRPRIKGRFAKKEEIEAWKAAHGGDD…		CsuPEBP1	42366	C. subellipsoidea	MHSVDPAKEARKPTATSDYPDQLSDTTVALAAAKVIPDVVSRVTDTATLTIEYDGKPEEPTITIAGTDTYTLVMVDPDAPSPDHPKYRFFLHWLVVNIPGVDVNRGEVVTAYMGPSPPKGTHRYVFLLYKQNGRVSAKNPHSRQNFTLHQFTKEHSLGDPAAAVFFYSAPEE
CrBBX2	Cre03.g182700.t1.3	C. reinhardtii	MESSAFKVVCDSCDAKLATVFCHSDGAFLCPQCDAQVHSVNKLAQRHVRVPCQSCPVWAYREAKSRGRLLDMPLAACLTRNLQMDIFDGATPWPATATNPSSAATGAMGTPQSDTSSPQPTTGLQPQAASPGSEAPSAAPNTHAAAACASWPRNGGALAAAASNTQAVPQPSLGERPMSPEDPIDVARNPLAMSPFSTCSGTLQAAASAGPSVPAHAQERWSQQGVAQAHGSAAAAPGQLAVAAASQQSLQRAASQELMDAVDSMDVAMLLDTFGAPLDKVQEQQQQQQQQQRKQPPAPQMSGKQATDALLQRQQQQEQLVQQAQAQQQAMQYAAVAAAATVQRQQQQVMPHSLQQQQLQQQQQLQSTALMSAASTSFPGAMQQPLAAAAGWPSIAQQA…		CsuPEBP2	46092	C. subellipsoidea	MRFISAGLLVLLVALSASTASLATLISQEQTEDLTAAKVIPDVISGIDPAPGVALKIQYGDTPITTKGGRLPRPETLNAPSVQVTDLVGNVLSKLDPLKL QADTKYTLVLSDPDAPSPAMPTSREFLHWIVTNAPFGDITKGEVAVPYAPPSPPAGVHRYVFSLFQQPKGTNLNVPAPASRARFNTQKFSQLYDLGEPVA AAYFEVAAPGIE
CrBBX3	g16616.t1	C. reinhardtii	MTPTCCVLAPAGAFPAGTAVTTAHLGSSSPAAAHSGQCTWCLSPAITYCESDKVLLCKSCDVRLHTSGLVASRHLRRIPCQSCFGRGAALRCRDCARGYYCEQCHDAIVAAVPTPGVCDPKDSRGLPPAHQTTPVGLLAPLPALPQDLLSDDPFMADALTCADVAAAAAGGPVAAHCRDDEEEEEDGGCTAAAAAAHSASGFAHAPSSSGGAGSTPASSVTVAVVARQRPAAPRVAGKWRGGISVTAAVLAAAAAAAATAAAADEEAAGSEEEPETPEENEPEAEARVEDEGQEAGEDAEMEDCAAAVPAAAAAGATTTACAMAEAAAGTGAAGDGHDPQQVEILVPLCRVPSSSAGGGGLCAACRGGVPPFDAEEAEPHEIGVAAVEREAVGGGKDGS…		MpCPEBP	59313	M. pusilla CCMP1545	MRRGGPEELPLLNKPANGKYGAKTLDDTTSTASNAVNAGDAILTALHGQRNKVLSARVNNESMQSDMDVSERRMSRMACERCVQRYICLICLLLVIGGAS FYLYWRYELRDDGAAPAPAPTAATLGAGAAAWLGGEVIPIVDPTKWGEVPSPPAPAAATTTTTTEAATTPAPRPASSAATVAKFLEVNAGVQNAAALPTL TVTYANHDVVPGEHFQSSRDAFVLNPPPAVSWSAIRPPLDPTKHRAVIMFDPDAPEPAPGDGATPGANAPYLHAVWTTHGGNAATAPLAVPRLAVPYEPP VPPKGTHRYVFVLFEQAGEKPIVVSEGAETQRREWDLKAFLAKNPGARAAAVNHLTCSPPSKDRRTGVEDDVHVAEGHEPLTIDPLYVV
MpCBBX1	27347595	M. pusilla CCMP1545	MTNKMPCDNCHAAPAEWFCAHDGANLCARCDVAIHTANKLAMRHERIPMEQKLANDALCQSINPTNDGFDTEMGVARNEQASTSSGAPTNETSNDLDWLVSGPHGNMDDPLSNLLDMHQDAHDSSNGDASHFGLDDASLWGSHGGFGNGNHLSSAAFRNSDARRELSAQPVVGDSAGFVTGNGAAMMGQGHADGMQRQQNDGKEISSTSGTSETTQAPTQMMPPHAGGQVNFSHGGGAPGGPGSPHYDQVLTRPFATSALRHAQLQRYRAKRLARHLGHKKIRYECRKTLADNRPRIKGRFAKVHSDPNLAAAALAAVQSCPDLTALNVVGEDKESSEDSNSKKGGRNAKSRLSNGSGSNESSSPKLKNPAHKASSKKPNTRGSGASSPEQWDSTAGVS…
MpCBBX2	27346971	M. pusilla CCMP1545	MTDAVPSWVRALCRHDFFSACAGQHDRASSRPPVHNLFCVDCELQVCPECADSEHEGHRILKIRRASMQDAVLLEEIRECEDFDVSDIQPAIINSSDILYLGHHLSSMLAPVEENDFEGCKTRKSLSPEKFASPGARFPEGRWTFCSIACKIAGITKKEPRMLTAARVRSVERAKIADKLIPAPVAAAPPPALAAPPPALAVPPKAKWKARAKGEAPAPAPAPAPKPAAKKPPAKAKAKAKKPPAKAKSPPAPPVAVTKRRSARTTKARDVVTTAAAAAAADALITLARETETETTSEETTTPAKHRTPEPRRVLRSKDNAANVERGTSSSDKVAAAAVAPPCFEGSFAFAPGSHLSSERDEDGRLLRGGGDSISLGLDLAAAARMGAAANTPPALSRM…
MpCBBX3	27341907	M. pusilla CCMP1545	MAKINRKIQQRVLVQGRDFPRTRTSHSAPPHATQSPTMKSVCEVCTTAPATLMCVADDAVMCGMCDKRCVNPVYTICHEDRAFLCRGCDVSLHSANEAVKKHRRFLYTGVTVALAPLGEKETATPREATDIVKEVPPMAAPIRPTVTQPQPQKKRKAVDIEDDFAVPTMSPDNSAGHGGVQWQSDEEFNSFVQDFVGKGEKNPDVNFDGFLDNFFDDVPLSDDFGVVPTM
MpCBBX4	195113	M. pusilla CCMP1545	MSNVCDYCAVAPAIIFCRADSAKLCAQCDASVHSANQLSRRHVRSWLCDGCYASSATVSNPDDKVVMCGPCDTLARSADMFKQSRTDHRRETLKSFSLAEDAGEDSYDGGVDLARHPFKSQYTLRGGVTSGDASGGGVKVEHDNSREGSAPAPGDGGMGDAGAGSYDGFNRPRVGIAPPRQGAPGVANVGQFYGGAPYFGGGVAGGPAPAPGPGPLAREHHNARTQWPAPGSAWPAPGRASPRSSAHLEPWNAAAGPYGGSNANGVGTGGQTGGQTGEPGVDYLQRMGSGSSIYSDMGGVIAQWGTNPSAHAALMRTPSDPIDMFMNFNASQGGLSPTTSEGAGGGGGGGFGATARYGDSTGFGVGGPSGAGMGMPPVGGYPVAAFAHAPPYAYQPPQP…
MpCBBX5	27347443	M. pusilla CCMP1545	MDASSVVVFALPFPDRFGFSEKAFWLHDLFTRAHVIARRAPPGDAMIAVTLTCPICMDVALDTMCVPCGHTVCRACVEAHRAKNLKSTRRKATRAQTSAGGGFDHAMYLPAPDQVLASRDVDVDADATRSSSAVAPTASSPASDGDVVSVSSDGDLVVVSSLDDEYLGRRVEVYWPNDDPPTWYPGVVARFDPNRQHARYRVDYDDGADEWVDFPEPTVRFVSWTDWARDRTAEELVEWTENERDVEMIRKTARAVDAMVRDEMLLEAAKRGRNARVIKALVDAGAAMPYYRRKSGGSGRKRLRGHLWCTLRMKEYDRIRKRIRKMVQG
MpRBBX1	27404678	M. pusilla RCC299	MVNCALCHNAPATVFCFNDNAQLCTGCDVQIHKTNKLTWRHQRVHLCEMCEGNPRHAVVFCAQDKAYLCQQCDVSIHKVNSIAGNHERRAVGPFTEEQLAGSGGSGSLGDDQFLELLESGGPGGDAFVGLPDISEDGGLWDPNGAESGAFLAEVEAGDDHAGRSSKDKNARASGNNADAARQPTGSQGSRGSGGSGGGGRAGSSQASGAVVGGRASVDGATGGGSHRGGTAGDGEFALNIDDYAQLDRMGNMDDLLGPILDDGALGGPGGFMGYEGHPGFHHNSSMGGAMGGASGTNKAGTNAPGGIGRQFGQIAQSLSGDRGGGAVSGGSGGSGGGGGKGASEVKSEPTNRGGGGGAAHQMPPHHYMHHPMAPGTHGMPPPPMMGGPGGGPGGPMPPG…
MpRBBX2	27400223	M. pusilla RCC299	MKTFCEVCTTNPAALVCCSDDAVMCGSCDESIHSANPVVRKHERVAFKSTSEKPNCDICQVNPVYVVCHEDRAFLCRSCDISIHSANDHVAKHQRFLMTGITVELDAVGATAKEGEVAETPVVTQPPMAKKAKGTKRKIEQQFQAPSANSEDGLVPSMGGAEAAADPMASEEEFNSFVQDFLGNTKEGKDVNMSDFLDNFFDDIPAGNDFGVVPVM
MpRBBX3	27400445	M. pusilla RCC299	MWRIRHPHNFVCIVLRIRCHPRKLPKRCHETGKADVTARRVPEERIRMGRVCDYCSTAKAVIFCRADSARLCLACDKQVRQLPAPITAKPGLTTGRSEWGKSPSTRRTGARVPVRRDVVNARSMPLDPSLPTGPFANRRLPFEVFLTRSRHPPSSQVHTANQVARRHVRSWLCDTCQNGSAKVFCGQDRVVLCEPCDELTRSVNGRLEGKSVPPRAPLKSFSLQDEPVDEHGATYNGSHATMLSRHPFKEGLALFPASGGSGSKLSGLTGGPHRMGSGSPVLQPGGNAQSGGGMQGLSRQHSGQRVVGGMAPYTIGGEGLAGAHNGGYGTAGVGGAPSWDPFQMVGGITPQQHQYQLQQHRHQSQQRGLLTPFHHQMGGVAPPPMPSLVSQGGYFMDEN…
MpRBBX4	27403937	M. pusilla RCC299	MSLQPMRRRDREGVHAVTRTGFATQEKKNANEFLRVKANETNAAKVTENGAGDVLETHEHAEFESVDMSHNHATCENCHTAPAAWFCHHDGAYLCTSCDHSIHNANKLAMRHERIPIEQKLANDAQCRPATPAFEGALMGTARSSGNGKTGTTAGFDPSSPQHGHHGGNDMDWLMGGGGLDDPLSSLMTLEQEGNSSGGHFNLGDDLFGMPAANPSGMGGGYGQHQGGLGAVKEEPVHALFRGAHAEGNGDSYAGHAHHRQDNSSGSSDQSTSTDLINGRGHSVNGRASINQHQMGGQHQARAFEGGLQLREETVLTRPFAQSALRQAQLQRYRAKRLARHLGHKKIRYECRKTLADNRPRIKGRFAKVNSDADLAGMVTAQSCPDLSAMHRAAKLDEE…
OluBBX1	33113	O. lucimarinus	MPDVMCGTCAEAPAAVVRVESQTGVALCACARCDTRQTAKRGSGRSTTQRVGLRQASGNGSDELSCDVCQMNPAYVICHEDRAFLCRVCDVSIHEANATSRKHQRFLFANTRVELEAMGAGEEAGTRMSPSDSAAEHTVPQFEQEEVGRKRKYNRQQKASVPSEDATVPSIDDLAPGVFENFMTGLLGEEEGRKHMEKSTADENNFWGDIFSENWAAMDGMMDDELAVPNFDQQVPTNAMY
OluBBX2	33434	O. lucimarinus	MPACAACRARDADIFCLADEAFLCATCDARVHGANAVAARHERITVDEWYKRTLEAGLSEAKECGDWKAAASATASARREDEDGRGRGTSESLREKSFSLFKRDDAKTTTHDSTSSMDATISAWDVGVFLNLGENGEEDTSPRAPRMSSNSDTMIFDLDDDPLASLLEMPETESALLFDGDAASISAALEAVADQIQAVSPNQAAAKAYVSKSARDNFTPRPSPLGLGLPAAQRGPAETVGSYPPGAFPPIMMPMSSDLFGIPRRVVSKERQAQLDRYRAKRERRLMGLKKVVRYECRKTLADARVRVKGRFVKANPDEKTSALKSFQSCPDLSALVEDEDNAKPLSFAPMKHTTLDDQQLHQQNSKRRISDDRLSNSDASHDDKLDVQSMRYEILRDS…
OluBBX3	37312	O. lucimarinus	MAPSDARASASDRARAEDATRDATGAACESCPEGARRAASWYCAQDEAYLCDACDARVHAANAIASKHERTALGTNGRGVGAHGAEDADSRRMSDAYGDGDDVEVTTDDVIGICDEYLSNPMMPSSSFPVETLDGAFWDENLGELDADGIDPESFLRDPLDDEDAAKDGVVNREIDGERSGSKYSDSVGMSKSEIEALRRVGEYASSSGFLGPILDDSAVRFLELNPSYGAFGSPSPESSDMGFESLAGKLSAVAVKREPESDLDNQTVASSGAGDANGHSAMADALRSIPEGPPSGSDTYAGLPQPQTRLERLKRWKEKRKNRNFNKVIRYQSRKACADNRPRVKGKFVKVSSVPDLSKIREAAGQSDDDDAREAEEERDKIAELGLDKGLRAPPSMR…
CsuBBX1	64395	C. subellipsoidea	MKCQACQTAHAQVYCQESQAALCKGCSYVMGDITRFRLCALCECHPAKVFCHNDNAALCESCDADIHLSNPLALRHDRVPLGPLASDLPKVSAGSSRGWTGRQTDRRGTLGESALGGLHLTVSFWGSDLRAWAQDLFGPTNEAFAASDTDSCLERQTPFAPNHIGESDADASVLFVPKGKASLKEYDVFDLDNAFFGSDLLDFGEEFCQAPSSPSDGVVPTMDIMDSSASSNTSSQDYSAAAESPNTHAKMGSYSSQEMSDSLSYVPAMPTIPMGSQAIGAGSISPQGSSFEMPSIHLGSSVALDREARVMRYREKRKRRTFEKTIRYQSRKAYAEVRPRIKGRFATKEEVAAMKVAAAASGTALVPLCA
CsuBBX2	64367	C. subellipsoidea	MVQCDVCENAAGSIYCFADAAVMCQACDRTVHGANKLAAKHDRVDLSKAAESAQCDICQDRPAVLFCSEDRALICRRCDIMIHTANEFTAQHHRYLLQGATLGLHSLGGDNSDAADKRSGDSKASSASALTRDALGVSTRSSAGAGPSGMNGSETGLDRRMSSRGTPRSMSSGALVEVPASASPMGDTWISGRGIDVNSKAAMTPSQEQEQLRSEAVMAAQQGQAGSIGLMPSFHSGALSDFLSANPSSSGGGSDGNFTLAHELLGLPSMSQAFSAKDIDAAYLFQDMGDIDDDLSSLLVPDLDFSSIASIPAPSVPKLPQTGTPSTLTSGFSDRYGISTSPTSGGDGVVPDGVVPDILAPPLKRQRM
VcBBX1	Vocar20003000m	V. carteri	MACVVCAAQASVYCENDKALLCKDCDVRIHMSNAVAARHVRRIPCEGGCSKGASLFCRCDNAYMCEACHCANPLAATHETEPTAPLPLMEQENAVAEQPHATGPCESVAQSAASPVAWFVDDEKPSLGSFEEPIMLSPAGSEAVVPVMSAPADDFTFTEPATFKEIKDKLEFESLEFDNSWMELNFDFTDILSDGPSDVGLVPTFDLEGVDPVADATVPSVAEEVVVAESDAATEIHRKRTAEPSDEEPAAKLPAISEAATTALGLHAAFQMTQPASLFFQSAVAQPSLLPPMVPPAVISPLATTAAAPPLQPPPTAVQSKSSAAYNTALAAGANLTREQRVARYREKRKNRKFEKTIRYASRKAYAEIRPRIKGRFAKKEEIEAWKAAHGGEDAVVPEI
VcBBX2	Vocar20008118m	V. carteri	MDSSNFKVVCDHCDAKLASVFCHSDGAFLCPQCDAQVHSVNKLAQRHLRVPCQSCPVWAYREAKSRGRLLDMPLAACLTKNLHLDVFDGASACWPSKNASSVAMGTPQSDASSPQATTAAPLVNAGSPNSEVHATAFHQPSNSWSQNSALAMVTSQPQPMPQPSLGCLSMSQGMEPAEGARAAAALFSISPFSACSGGSLQAAANAAVQRPPQPGPERCSVQGVQASTTTTTAAATAAPPPPQQQQQHISQAAQSQHSQHTLQRAASQELMDAVDSMDVAMLLDTFGAPLDQLQDNSNKRNGDAVQQQQQQQQSQVLPQQESSAQQQQFMAATQQQQQIVAAELLQSQASAMCMTSMPSAAVAATGGVTAFASARRDATVRGGLGLLDPGIGRGRSLAQ…
