# Supplementary material for: Conserved CO-FT regulons contribute to the photoperiod flowering control in soybean
Source: BMC Plant Biol. 2014 Jan 7;14:9. doi: 10.1186/1471-2229-14-9 (PMC3890618; doi:10.1186/1471-2229-14-9)
Supplement: Additional file 2 — The best match sequences of motifs for the BBX or PEBP family. [file 1471-2229-14-9-S2.xlsx]

## Sheet: Sheet1
The best match sequences of motifs for the BBX or PEBP family
Motif sequences of the BBX family			Motif sequences of the PEBP family
Motif	Width	Best possible match	Motif	Width	Best possible match
MB1	29	YCHADEAYLCWKCDAWVHSANHLAWRHER	MP1	29	YTLIMVDPDAPSPSNPTYRNYLHWMVTNI
MB2	28	RKFHKTIRYECRKTYADNRPRIKGRFVK	MP2	14	GIHRYVFVLFKQQG
MB3	19	VFCVNCNLILCQECDWSIH	MP3	15	LGKPVAAVYFNCQRE
MB4	11	CEVCEMNPAHW	MP4	11	RQNFNTRKFMK
MB5	16	TSVWYEGFRRKARTPR	MP5	18	GIQEGNNDWKQPGWRGPI
MB6	6	PLCDIC	MP6	6	YMGPKP
MB7	11	REERLWRYKEK	MP7	25	GRIPRKYTQEGQGAKKDISPPVEWY
			MP8	21	TKDRLLDAIEGHILGEAILMA
