# Supplementary material for: Conserved CO-FT regulons contribute to the photoperiod flowering control in soybean
Source: BMC Plant Biol. 2014 Jan 7;14:9. doi: 10.1186/1471-2229-14-9 (PMC3890618; doi:10.1186/1471-2229-14-9)
Supplement: Additional file 6 — The primers of soybean CO or FT -lineage genes. [file 1471-2229-14-9-S6.xlsx]

## Sheet: Sheet1
The primers of soybean CO or FT-lineage genes
	Gene name	Locus name	Sense Primer For RT-qPCR	Anti-sense Primer For RT-qPCR
CO-lineage	GmCOL1	Glyma08g28370	TGTTGCTACTACTACGGACCAT	GAAACTGAAACACTTTGATTAACA
	GmCOL2	Glyma18g51320	CCTAACACCAATAACAATAACA	GATCAGTAGTAGCAGCAG
	GmCOL13	Glyma19g05170	AACACAACCAACCACAAGATAAGC	GGGAGAATCAAGAGTGCCAACG
	GmCOL5	Glyma13g07030	CCACTAACTTGCTGCCACGATG	TGGAGGAAGAGAAGTGAGTGTGAG
FT-lineage	GmFTL1	Glyma16g04840	ATGAATATGTAACCGAAGCACTC	TGTTGACACTTGACAAACTCC
	GmFTL2	Glyma19g28390	ATCTCTTCTGTTAATGTACCAAAAGTG	GTGACCCATGAGTGTTATTATATGTAG
	GmFTL3	Glyma16g26660	GGTTCTGGTGGAAGGAGGTTATAC	ACTACTAAAGAGTGTGGGAGATTGC
	GmFTL4	Glyma16g04830	GGACAGAAGCAAAATTAAAGCAGATG	ACTATATACTATGATGTTTGTGTTTGGG
	GmFTL5	Glyma16g26690	GCGACAAGCACAAGCGATTC	TGTTATGACACCAACTATGATGAGG
	GmFTL6	Glyma19g28400	GCGGTGGAAGGAGATATTAACAAG	ATCATCAGATCAAAGGGCATAGAC
	GmFTL7	Glyma02g07650	TTGAGCACAAGTTAAATTATGG	ATATATAGTAGAACCCTAGTCGTAT
